# Supplementary material for: Heterozygous variants in GATA2 contribute to DCML deficiency in mice by disrupting tandem protein binding
Source: Commun Biol. 2022 Apr 19;5:376. doi: 10.1038/s42003-022-03316-w (PMC9018821; doi:10.1038/s42003-022-03316-w)
Supplement: Supplementary file 3 — Supplementary Data 1 [file 42003_2022_3316_MOESM3_ESM.xlsx]

## Sheet: 1. Figure 1d-g
Figure 1d, f
Mean Ct value
		G2+/+										G2R398W										G2Gfp/+
Primer set
Total Gata2		32.8175	33.6049	32.4656	31.6194	32.7306	34.1139	26.4465	26.2109	26.0712	26.483	30.636	31.9824	30.7134	34.0874	32.3281	33.9414	25.4688	24.7043	26.1824	25.9075	26.7892	26.2444	26.2209	26.5376	26.2347
G2R398W specific		37.3041	38.507	n.d.	35.3432	35.5731	40.5498	29.2464	29.2112	28.9917	29.2597	31.3837	33.0712	31.7766	33.9763	32.9305	35.0806	26.1357	25.4936	27.0024	26.4767	32.0657	32.412	31.9026	32.3646	32.238
Gapdh		30.7257	31.3486	30.5496	29.0377	30.5527	31.5828	23.7278	23.9894	23.7226	24.2918	29.6521	30.6676	29.5387	31.9949	30.6157	32.4663	23.9174	23.8344	24.7996	25.2547	24.0655	23.171	23.6103	24.2613	23.7016
Figure 1e	Mean Ct value
		G2+/+				G2R398W/+
	Primer set
LT-HSC	Total Gata2	28.8208	28.2564	28.084	27.4047	27.4881	25.972	27.1887	27.0023
	Gapdh	27.5347	27.0398	27.1462	26.5833	26.8073	25.4789	27.1716	26.9293
ST-HSC	Total Gata2	30.1487	29.5168	30.0056	29.4086	30.762	28.4188	30.2641	29.484
	Gapdh	29.8895	29.6684	29.2808	28.9357	31.9695	29.5638	30.2983	30.001
MPP2	Total Gata2	29.9605	30.0468	30.3244	29.428	29.4819	28.8808	30.171	30.1629
	Gapdh	29.2559	29.3581	29.2376	28.5925	28.761	28.1473	30.0513	29.7488
MPP3	Total Gata2	29.4567	29.8237	29.4111	29.0435	30.2845	29.7171	30.137	29.9026
	Gapdh	26.1868	26.4882	26.4363	26.0212	27.3268	26.7296	27.2353	27.0039
MPP4	Total Gata2	29.5993	29.02	29.4396	29.8055	29.7147	29.0793	28.9218	29.0906
	Gapdh	25.3739	25.0094	25.5869	25.9905	26.4005	25.8958	25.9809	26.1482
Figure 1g	Signal Intensity
	Blank	G2+/+				G2R398W/+				G2Gfp/+
a-GATA2	24.103	89.42	87.774	95.956	120.423	159.361	155.936	150.561	140.147	110.591	120.291	111.066	115.117
a-Lamin B	8.579	53.67	51.405	53.513	67.001	79.199	78.427	79.068	70.999	68.379	68.22	65.125	69.572

## Sheet: 2. Figure 3a-b
Figure 3a-b
Hemocytometer values and flowcytometer values
			G2+/+										G2R398W/+
Figure 3a Hemocytometer values	WBC (x102/uL)		149	142	104	132	140	99	175	124	101	173	101	78	116	86	111	54	59	94	48	56
	RBC (x104/uL)		841	1014	1010	936	997	927	974	989	960	969	877	843	997	960	929	788	1093	993	883	1058
	HGB (g/dL)		13.3	15	14.1	14.2	14.7	13.4	14.7	14.7	13.6	14.8	13.4	13.4	14.6	14.2	14	11.5	15.8	14.5	13.2	15.7
	HCT (%)		40.4	47.1	47.4	44.1	47.6	42.4	44.9	46.8	44.1	44.7	40.6	40.8	47.2	44.1	44	38.3	49.3	46.2	43.2	47.2
	MCV (fL)		48	46	47	47	48	46	46	47	46	46	46	48	47	46	47	49	45	47	49	45
	MCH (pg)		15.6	14.8	14	15.2	14.7	14.5	15.1	14.9	14.2	15.3	15.3	15.9	14.6	14.8	15.1	14.6	14.5	14.4	14.9	14.8
	MCHC (g/dL)		32.4	31.8	29.7	32.2	30.9	31.6	32.7	31.4	30.8	33.1	33	32.8	30.9	32.2	31.8	30	32	31	30.6	33.3
	PLT (x104/uL)		133	110	111	130	117	106	134	87.6	122	140	149	127	88.5	147	135	124	125	105	100	121
Figure 3b Flowcytometer values	total		10000	10000	10000	10000	10000	10000	10000	10000	8371	10000	10000	10000	10000	10000	10000	10000	10000	10000	9367	10000
		BCs	2715	2657	5879	3804	2871	3862	3899	4473	4910	4172	2722	1256	3707	3735	2715	1541	5811	2154	5573	5016
		CD4+ TCs	727	412	1278	1174	729	1208	595	1398	1131	617	1738	271	1511	1240	2589	1321	2040	1932	1261	2324
		CD8+ TCs	1578	949	77	2130	1580	1622	61	2541	1483	863	2000	495	57	2533	3000	1827	1352	3539	2186	2308
	total		30000	30000	30000	30000	30000	30000	30000	30000	30000	30000	30000	30000	30000	30000	30000	30000	30000	30000	30000	30000
		NKs	304	397	765	401	317	557	373	503	868	181	213	84	303	253	474	274	330	365	655	564
	total		29963	30000	30000	30000	30000	30000	30000	30000	28717	29002	30000	30000	30000	30000	30000	30000	30000	30000	27713	30000
		mDC	1055	1773	1562	1186	1074	2417	938	1103	1874	670	1325	453	1224	1138	1939	1381	1576	1584	1441	2538
		pDC	26	162	86	124	27	277	55	125	125	68	8	40	91	107	20	153	125	150	49	221
		Monocytes	451	1741	1113	1310	485	3246	531	1827	1499	851	377	483	1147	658	513	1785	2561	966	1070	1854
		Granulocytes	6726	3304	9999	10473	7792	10844	4023	5763	12854	4016	5076	5667	9272	10429	12743	16266	19378	7901	10441	9800

## Sheet: 3. Figure 4a-b
Figure 4a,b
Flowcytometer values
			G2+/+							G2R398W/+
ents	total		100021	100000	100000	100000	100000	100000	98027	100000	100000	100000	100000	100000	98603
		LSKs	653	506	585	625	802	355	356	257	513	301	307	880	249
		CD150+CD48– LSKs	230	189	201	218	279	75	58	114	361	173	151	491	144
		CD150–CD48– LSKs	59	62	27	41	88	62	74	30	13	16	21	35	37
		CD150–CD48+ LSKs	302	216	257	267	379	201	160	85	79	60	72	282	104
		CMPs	545	276	493	435	131	68	70	304	318	288	260	32	76
		GMPs	3560	4263	4932	4362	3244	3070	2101	7568	3452	3507	3138	7776	2399
		MEPs	1332	1065	1210	1250	1035	645	595	920	693	805	806	1000	423

## Sheet: 4. Figure 5a-b
Figure 5a-b
Hemocytometer values and flowcytometer values
			G2+/+				G2Gfp/+
Figure 5a Hemocytometer values	WBC (x102/uL)		90	103	92	155	114	112	153	115	91
	RBC (x104/uL)		878	860	885	932	884	895	916	901	876
	HGB (g/dL)		13.5	12.8	13.7	14.4	13.4	13.3	14.5	13.5	13.8
	HCT (%)		43	39.7	43.2	43.1	40.9	41.4	42.3	41.7	42.5
	MCV (fL)		49	46.2	48.8	46.2	46.3	46.3	46.2	46.3	48.5
	MCH (pg)		15.4	14.9	15.5	15.5	15.2	14.9	15.8	15	15.8
	MCHC (g/dL)		31.4	32.2	31.7	33.4	32.8	32.1	34.3	32.4	32.5
	PLT (x104/uL)		76.1	91	71.3	75.2	95.3	93.1	74.6	96.2	72.2
Figure 5b Flowcytometer values	total		30027	30047	30066	30112	30117	30224	30121	30293	30185
		BCs	17505	15296	15409	15384	14101	14286	13276	14354	13391
		CD4+ TCs	2285	1419	1437	1470	2569	2603	4404	2708	4345
		CD8+ TCs	2773	2585	2581	2547	4150	4317	5225	4188	5237
	total		30000		30000	30000	30000	30000	30000	30000	30000
		NKs	170	147	142	122	132	80	186	105	174
	total		30085	30077	30110	28942	30095	30130	30149	30204	30184
		mDC	700	641	666	671	584	350	328	658	704
		pDC	24	21	21	22	18	54	48	46	66
		Monocytes	498	231	503	476	377	597	523	408	325
		Granulocytes	3576	5399	3290	3023	4791	3094	3272	4089	4303

## Sheet: 5. Figure 7a-f
Figure 7a	SPR signals													Figure 7b	SPR signals																											Figure 7c	SPR signals
G2WT														G2R398W														G2T354M														G2WT + G2R398W
TIme (Sec)	Cycle: 5 MBP-GATA2WT 15.625 n_Y	Fitted Cycle: 5 MBP-GATA2WT 15_Y	Cycle: 6 MBP-GATA2WT 31.25 nM_Y	Fitted Cycle: 6 MBP-GATA2WT 31_Y	Cycle: 7 MBP-GATA2WT 62.5 nM_Y	Fitted Cycle: 7 MBP-GATA2WT 62_Y	Cycle: 8 MBP-GATA2WT 125 nM_Y	Fitted Cycle: 8 MBP-GATA2WT 12_Y	Cycle: 9 MBP-GATA2WT 250 nM_Y	Fitted Cycle: 9 MBP-GATA2WT 25_Y	Cycle: 10 MBP-GATA2WT 500 nM_Y	Fitted Cycle: 10 MBP-GATA2WT 5_Y		TIme (Sec)	Cycle: 5 MBP-GATA2RW 15.625 n_Y	Fitted Cycle: 5 MBP-GATA2RW 15_Y	Cycle: 6 MBP-GATA2RW 31.25 nM_Y	Fitted Cycle: 6 MBP-GATA2RW 31_Y	Cycle: 7 MBP-GATA2RW 62.5 nM_Y	Fitted Cycle: 7 MBP-GATA2RW 62_Y	Cycle: 8 MBP-GATA2RW 125 nM_Y	Fitted Cycle: 8 MBP-GATA2RW 12_Y	Cycle: 9 MBP-GATA2RW 250 nM_Y	Fitted Cycle: 9 MBP-GATA2RW 25_Y	Cycle: 10 MBP-GATA2RW 500 nM_Y	Fitted Cycle: 10 MBP-GATA2RW 5_Y		TIme (Sec)	Cycle: 5 MBP-GATA2TM 15.625 n_Y	Fitted Cycle: 5 MBP-GATA2TM 15_Y	Cycle: 6 MBP-GATA2TM 31.25 nM_Y	Fitted Cycle: 6 MBP-GATA2TM 31_Y	Cycle: 7 MBP-GATA2TM 62.5 nM_Y	Fitted Cycle: 7 MBP-GATA2TM 62_Y	Cycle: 8 MBP-GATA2TM 125 nM_Y	Fitted Cycle: 8 MBP-GATA2TM 12_Y	Cycle: 9 MBP-GATA2TM 250 nM_Y	Fitted Cycle: 9 MBP-GATA2TM 25_Y	Cycle: 10 MBP-GATA2TM 500 nM_Y	Fitted Cycle: 10 MBP-GATA2TM 5_Y		TIme (Sec)	Cycle: 5 MBP-GATA2WT1-RW1 15._Y	Fitted Cycle: 5 MBP-GATA2WT1-RW_Y	Cycle: 6 MBP-GATA2WT1-RW1 31._Y	Fitted Cycle: 6 MBP-GATA2WT1-RW_Y	Cycle: 7 MBP-GATA2WT1-RW1 62._Y	Fitted Cycle: 7 MBP-GATA2WT1-RW_Y	Cycle: 8 MBP-GATA2WT1-RW1 125_Y
0.800003	3.16738	38.2294	-1.28376	51	-2.27172	0	14.8605	-117.652	34.3106	-51.218	49.0532	104.501		0.5	0.10849	51.2486	2.88869	101.779	5.1216	187.606	11.4831	357.709	47.7176	504.129	69.2854	684.345		0.800003	1.62962	34.2217	5.51205	78.2157	10.7527	113.083	31.3455	168.796	46.2071	223.84	155.808	463.007		0.800003	2.13623	20.2488	8.29673	49.0889	13.911	62.4931	11.5612
1.8	9.1917	44.2761	9.62225	63.1161	18.1215	5.91142	57.7645	-69.2661	118.483	45.4922	196.481	297.868		1.5	3.32529	51.6255	9.79181	102.532	18.7425	189.113	38.4094	360.722	101.058	510.148	177.942	696.374		1.8	5.48079	37.0525	13.4466	83.8598	25.6352	124.348	60.0129	191.137	103.469	268.316	264.756	549.017		1.8	6.69286	23.4892	17.2997	55.5588	31.4348	75.4344	44.5013
2.8	14.9144	50.3059	21.8725	75.1981	42.1945	30.0726	101.184	-21.0305	201.803	141.862	348.926	490.383		2.5	6.32489	52.0021	15.9599	103.284	31.002	190.618	64.0982	363.732	149.673	516.158	280.004	708.374		2.8	8.92134	39.8595	20.4779	89.4527	39.5436	135.493	87.871	213.177	158.002	311.931	370.925	632.259		2.8	10.9518	26.7208	25.5355	62.0099	48.1013	88.3337	78.0138
3.8	20.3588	56.3188	33.4338	87.2458	64.5334	54.1628	143.595	27.0509	283.964	237.871	499.566	681.939		3.5	8.94714	52.3784	21.4645	104.036	42.6468	192.121	88.5598	366.738	195.727	522.158	373.903	720.345		3.8	12.1919	42.643	27.4199	94.9946	53.157	146.521	115.338	234.918	211.136	354.687	474.506	712.738		3.8	14.6856	29.9434	33.2527	68.4421	63.7858	101.191	109.873
4.8	25.946	62.3148	44.5407	99.259	86.3274	78.1811	185.655	74.9742	365.622	333.499	649.034	872.405		4.5	11.5394	52.7544	26.7882	104.788	53.6936	193.624	112.019	369.74	239.191	528.148	461.678	732.287		4.8	15.2307	45.4032	34.1744	100.486	66.5528	157.432	142.125	256.362	263.427	396.589	576.726	790.465		4.8	18.3499	33.1571	41.2106	74.8553	79.3645	114.005	140.936
5.8	31.3581	68.294	55.648	111.238	108.362	102.127	227.848	122.735	447.043	428.723	796.63	1061.62		5.5	14.1847	53.1301	32.2917	105.538	64.4779	195.124	134.675	372.739	280.231	534.129	544.327	744.199		5.8	18.6906	48.1403	40.9105	105.927	79.7169	168.226	168.578	277.509	314.542	437.64	676.701	865.454		5.8	22.3274	36.362	49.2095	81.2497	94.8654	126.778	171.516
6.8	37.2769	74.2563	67.0125	123.182	130.67	125.999	269.951	170.33	527.429	523.519	942.859	1249.4		6.5	16.7643	53.5055	37.1862	106.288	74.5006	196.623	156.158	375.734	318.977	540.1	620.554	756.083		6.8	21.7345	50.8543	47.3004	111.319	92.8708	178.905	194.421	298.364	364.597	477.846	773.757	937.725		6.8	26.2589	39.558	56.7293	87.6252	109.776	139.507	201.924
7.8	42.6654	80.2017	78.2971	135.091	152.785	149.797	311.494	217.753	606.271	617.86	1088.36	1435.5		7.5	18.9429	53.8805	42.0518	107.038	84.3234	198.121	176.703	378.725	355.316	546.062	689.5	767.938		7.8	24.7613	53.5456	53.7513	116.661	105.495	189.47	219.77	318.926	414.19	517.211	867.018	1007.3		7.8	29.8616	42.7451	64.192	93.9817	124.396	152.194	230.953
8.8	48.1914	86.1302	89.2919	146.965	174.356	173.52	352.563	265.001	685.472	711.715	1233.76	1619.63		8.5	21.3296	54.2553	46.7066	107.787	93.8683	199.617	195.97	381.713	389.627	552.014	750.908	779.764		8.8	27.8281	56.2142	59.8941	121.953	118.055	199.921	245.104	339.198	463.275	555.74	957.385	1074.21		8.8	33.5852	45.9233	71.7137	100.319	139.122	164.837	259.812
9.8	54.0958	92.0417	100.364	158.804	196.07	197.167	393.838	312.069	764.988	805.054	1377.38	1801.39		9.5	23.5807	54.6298	51.4336	108.535	102.808	201.112	214.424	384.698	421.499	557.957	806.06	791.562		9.8	30.929	58.8603	66.3009	127.197	130.369	210.258	270.392	359.182	511.284	593.44	1045.89	1138.49		9.8	37.3979	49.0927	79.2975	106.638	153.8	177.437	288.269
10.8	59.4725	97.9364	111.365	170.608	217.458	220.738	435.449	358.951	844.17	897.841	1518.36	1980.29		10.5	25.8077	55.0039	55.5498	109.282	111.22	202.606	232.207	387.679	451.508	563.89	855.363	803.33		10.8	33.9557	61.4841	72.4994	132.393	142.717	220.484	294.92	378.88	558.188	630.316	1132.42	1200.17		10.8	41.0116	52.2533	86.4141	112.937	167.967	189.994	316.628
11.8	64.9764	103.814	122.426	182.376	238.993	244.23	476.537	405.643	922.268	990.038	1657.59	2155.68		11.5	27.8405	55.3778	59.5578	110.029	119.43	204.097	249.241	390.656	479.13	569.814	899.274	815.07		11.8	37.0717	64.0858	78.8082	137.541	154.751	230.598	319.411	398.293	604.061	666.375	1215.47	1259.29		11.8	44.3339	55.405	93.2529	119.218	181.67	202.507	343.461
12.8	70.7539	109.675	133.468	194.109	260.883	267.644	517.43	452.139	999.82	1081.6	1794.93	2326.66		12.5	29.6819	55.7513	63.4506	110.775	127.189	205.588	265.178	393.63	504.72	575.728	937.227	826.782		12.8	40.0227	66.6655	84.9293	142.641	166.743	240.601	343.563	417.425	649.686	701.624	1293.72	1315.9		12.8	47.7304	58.5479	100.502	125.48	195.368	214.977	369.941
13.8	76.2411	115.519	144.486	205.806	282.724	290.979	558.003	498.434	1076.79	1172.48	1929.36	2492		13.5	31.5843	56.1245	67.0918	111.52	134.639	207.077	280.268	396.601	528.429	581.633	969.483	838.465		13.8	42.8533	69.2234	90.9732	147.694	178.445	250.495	367.562	436.277	694.732	736.071	1367.56	1370.05		13.8	51.1308	61.682	107.377	131.722	208.716	227.402	396.307
14.8	81.6781	121.345	155.495	217.467	304.191	314.233	598.822	544.522	1153.94	1262.64	2059.04	2649.94		14.5	33.546	56.4975	70.8053	112.265	141.687	208.564	294.437	399.568	550.404	587.528	997.374	850.12		14.8	45.6901	71.7596	96.9318	152.699	190.011	260.28	391.402	454.852	738.594	769.722	1437.38	1421.79		14.8	54.3989	64.8073	114.229	137.946	222.085	239.784	422.307
15.8	87.3193	127.155	166.362	229.092	325.337	337.406	639.499	590.397	1230.97	1352	2182.27	2797.99		15.5	35.2901	56.8701	74.3766	113.009	148.468	210.051	308.234	402.531	570.748	593.414	1022.38	861.746		15.8	48.5187	74.2744	102.8	157.659	201.472	269.956	414.744	473.151	781.305	802.587	1503.49	1471.17		15.8	57.9286	67.9238	121.023	144.15	235.321	252.121	447.764
16.8	92.8455	132.948	177.175	240.681	346.649	360.497	680.298	636.054	1307.01	1440.51	2298.86	2932.52		16.5	36.8148	57.2424	77.8008	113.753	154.953	211.535	321.211	405.491	589.475	599.29	1045	873.344		16.8	51.37	76.7678	108.583	162.572	212.906	279.526	437.7	491.176	822.99	834.673	1565.28	1518.26		16.8	61.3313	71.0315	127.864	150.336	248.3	264.413	472.441
17.8	98.3017	138.724	187.839	252.234	368.269	383.505	721.172	681.485	1382.33	1528.1	2409.76	3048.58		17.5	38.6214	57.6144	80.9997	114.496	161.333	213.018	333.676	408.448	606.937	605.158	1064.91	884.914		17.8	54.2245	79.2401	114.332	167.439	224.251	288.988	460.205	508.931	863.807	865.988	1621.7	1563.11		17.8	64.6536	74.1304	134.647	156.502	261.204	276.661	496.847
18.8	103.878	144.483	198.993	263.75	389.925	406.429	761.988	726.684	1457.18	1614.69	2513.17	3140.33		18.5	40.2186	57.9861	84.0395	115.238	167.286	214.5	345.377	411.4	622.632	611.015	1081.95	896.456		18.8	57.1567	81.6914	120.186	172.26	235.535	298.345	482.714	526.416	904.296	896.543	1673.13	1605.79		18.8	67.9087	77.2205	141.256	162.649	273.851	288.865	520.882
19.8	109.239	150.225	209.698	275.23	411.258	429.268	802.657	771.644	1531.84	1700.18	2607.52	3203.64		19.5	41.5053	58.3575	87.0137	115.98	173.073	215.98	355.932	414.35	637.295	616.864	1096.94	907.97		19.8	60.1571	84.1219	125.986	177.036	246.735	307.598	505.018	543.636	943.596	926.346	1720.34	1646.36		19.8	71.1964	80.3019	147.694	168.778	286.311	301.023	544.405
20.8	114.835	155.949	220.514	286.673	432.649	452.021	843.298	816.359	1605.59	1784.49	2691.82	3240.25		20.5	42.9854	58.7286	89.9257	116.72	178.443	217.459	366.203	417.296	650.959	622.703	1110.96	919.455		20.8	62.7849	86.5317	131.634	181.768	257.746	316.746	526.867	560.591	981.569	955.407	1763.04	1684.9		20.8	74.5163	83.3745	153.838	174.887	298.587	313.136	567.697
21.8	120.275	161.657	231.169	298.08	453.67	474.687	883.919	860.82	1678.01	1867.5	2767.21	3258.07		21.5	44.4823	59.0994	92.621	117.461	183.74	218.937	376.008	420.238	663.568	628.532	1124.48	930.913		21.8	65.7349	88.921	137.419	186.454	268.766	325.79	548.141	577.284	1018.21	983.736	1801.8	1721.46		21.8	77.6093	86.4384	160.496	180.977	310.679	325.204	590.397
22.8	125.504	167.348	241.718	309.449	474.982	497.265	923.875	905.021	1749.29	1949.09	2834.46	3265.74		22.5	46.0077	59.4699	95.417	118.2	188.682	220.413	385.49	423.177	675.376	634.353	1136.95	942.343		22.8	68.5945	91.2899	143.129	191.097	279.699	334.733	569.2	593.718	1053.77	1011.34	1836.19	1756.12		22.8	80.7548	89.4936	166.889	187.048	322.684	337.226	612.69
23.8	131.008	173.022	252.544	320.781	496.282	519.755	963.962	948.952	1819.61	2029.11	2894.51	3268.84		23.5	47.3397	59.8401	98.002	118.939	193.594	221.887	394.301	426.113	686.259	640.164	1148.34	953.745		23.8	71.2639	93.6386	148.762	195.696	290.341	343.574	589.857	609.895	1088.4	1038.24	1866.73	1788.94		23.8	83.7237	92.54	173.067	193.1	334.666	349.203	634.983
24.8	136.648	178.678	263.065	332.076	517.502	542.154	1003.77	992.607	1888.85	2107.41	2946.46	3270.06		24.5	48.589	60.21	100.443	119.678	198.219	223.36	402.473	429.045	696.437	645.965	1158.82	965.12		24.8	74.0236	95.9672	154.264	200.251	300.916	352.314	610.379	625.817	1121.89	1064.43	1893.87	1820.01		24.8	86.9829	95.5777	179.203	199.132	346.497	361.134	656.864
25.8	142.302	184.318	273.825	343.334	538.75	564.463	1043.79	1035.98	1956.5	2183.82	2991.29	3270.53		25.5	49.7046	60.5796	102.71	120.415	202.631	224.832	410.571	431.973	706.055	651.758	1169.19	976.467		25.8	76.6205	98.276	159.563	204.764	311.318	360.954	630.399	641.488	1154.15	1089.93	1918.22	1849.38		25.8	90.1171	98.6067	185.357	205.146	357.928	373.019	678.549
26.8	147.847	189.94	284.666	354.554	560.145	586.679	1083.6	1079.05	2022.41	2258.14	3029.5	3270.71		26.5	50.9944	60.9489	105.072	121.153	206.782	226.302	418.06	434.898	715.218	657.541	1179.57	987.786		26.8	79.3699	100.565	165.012	209.233	321.823	369.495	650.283	656.908	1184.96	1114.76	1939.78	1877.13		26.8	93.0706	101.627	191.541	211.14	369.784	384.858	699.893
27.8	153.301	195.546	295.29	365.736	581.479	608.803	1122.89	1121.82	2085.66	2330.15	3062.64	3270.78		27.5	52.1757	61.3178	107.227	121.889	210.82	227.771	425.485	437.82	724.027	663.315	1189.73	999.078		27.8	81.9456	102.834	170.438	213.66	332.115	377.938	669.806	672.082	1214.35	1138.91	1958.89	1903.32		27.8	96.0677	104.639	197.718	217.116	381.138	396.65	720.919
28.8	158.846	201.134	306.099	376.881	602.776	630.832	1162.01	1164.28	2147.19	2399.61	3091.42	3270.81		28.5	53.3444	61.6865	109.385	122.625	215.043	229.238	432.443	440.738	732.282	669.08	1199.42	1010.34		28.8	84.5265	105.084	175.618	218.045	342.32	386.283	689.016	687.011	1242.69	1162.41	1976.28	1928.03		28.8	99.2433	107.642	203.846	223.072	392.551	408.396	741.717
29.8	164.511	206.706	316.493	387.987	623.884	652.767	1201.3	1206.41	2207.12	2466.24	3116.39	3270.82		29.5	54.5284	62.0549	111.593	123.36	218.955	230.704	439.045	443.653	740.107	674.835	1208.83	1021.58		29.8	87.0396	107.315	181.14	222.388	352.401	394.532	707.824	701.698	1269.96	1185.27	1991.69	1951.32		29.8	102.191	110.636	209.675	229.009	403.589	420.096	762.516
30.8	169.923	212.26	327.317	399.056	645.408	674.605	1240.43	1248.21	2264.58	2529.77	3137.51	3270.82		30.5	55.1429	62.423	113.339	124.094	222.459	232.169	445.078	446.564	747.753	680.582	1218.05	1032.79		30.8	89.6107	109.527	186.468	226.689	362.588	402.684	726.594	716.145	1296.05	1207.48	2005.66	1973.26		30.8	105.016	113.621	215.6	234.927	415.007	431.748	782.908
31.8	175.255	217.797	337.98	410.086	666.615	696.346	1279.78	1289.67	2319.46	2589.88	3155.39	3270.82		31.5	56.2722	62.7907	115.326	124.828	226.089	233.632	451.232	449.472	755.101	686.319	1227.52	1043.97		31.8	92.5012	111.719	191.684	230.95	372.634	410.742	745.127	730.356	1321.23	1229.08	2018.5	1993.91		31.8	108.1	116.598	221.688	240.825	426.417	443.354	803.234
32.8	180.561	223.317	348.716	421.078	687.895	717.989	1318.57	1330.77	2371.07	2646.25	3170.79	3270.82		32.5	57.187	63.1582	117.423	125.562	229.571	235.094	457.016	452.377	762.351	692.047	1236.87	1055.13		32.8	95.2859	113.893	197.157	235.169	382.597	418.706	762.926	744.332	1345.26	1250.07	2029.92	2013.34		32.8	111.139	119.567	227.823	246.705	437.484	454.912	823.537
33.8	186.433	228.82	359.299	432.031	709.254	739.533	1357.21	1371.5	2420.39	2698.59	3184.54	3270.82		33.5	58.2429	63.5254	119.269	126.294	233	236.554	462.676	455.278	769.172	697.766	1246.02	1066.25		33.8	97.7304	116.048	202.493	239.348	392.458	426.576	780.499	758.076	1367.98	1270.46	2040.19	2031.61		33.8	114.246	122.526	233.829	252.565	448.73	466.424	843.658
34.8	191.872	234.306	370.198	442.946	730.55	760.975	1395.59	1411.86	2467.07	2746.58	3196.64	3270.82		34.5	59.2354	63.8923	121.079	127.026	236.298	238.013	468.138	458.175	775.992	703.475	1255.04	1077.36		34.8	100.152	118.185	207.475	243.487	402.259	434.354	797.939	771.591	1389.27	1290.26	2049.49	2048.77		34.8	117.349	125.478	239.657	258.406	459.761	477.888	863.717
35.8	197.527	239.775	380.915	453.822	751.535	782.317	1433.98	1451.82	2511.27	2790	3207.01	3270.82		35.5	59.9351	64.2588	122.797	127.757	239.264	239.47	473.266	461.069	782.704	709.176	1264.18	1088.43		35.8	102.695	120.303	212.54	247.587	411.984	442.04	814.838	784.88	1409.44	1309.48	2058.43	2064.89		35.8	120.24	128.42	245.36	264.228	470.599	489.304	883.649
36.8	202.981	245.227	391.866	464.659	773.089	803.555	1472.23	1491.38	2553.13	2828.66	3216.49	3270.82		36.5	60.8487	64.6251	124.472	128.488	242.469	240.926	478.642	463.96	789.131	714.867	1273.49	1099.48		36.8	105.404	122.403	217.653	251.646	421.689	449.635	831.39	797.944	1428.67	1328.15	2066.75	2080.02		36.8	123.158	131.354	251.067	270.03	481.556	500.672	903.381
37.8	208.434	250.661	402.664	475.457	794.519	824.689	1510.06	1530.52	2591.95	2862.52	3224.53	3270.82		37.5	61.8245	64.9911	126.298	129.218	245.573	242.381	483.828	466.847	795.684	720.549	1282.84	1110.5		37.8	107.949	124.484	222.917	255.667	431.255	457.14	847.814	810.787	1446.59	1346.26	2074.24	2094.22		37.8	126.114	134.279	256.904	275.814	492.631	511.993	922.717
38.8	213.852	256.079	413.297	486.216	815.593	845.719	1547.57	1569.24	2627.76	2891.63	3231.92	3270.82		38.5	63.0288	65.3567	127.853	129.948	248.681	243.834	489.096	469.731	801.982	726.223	1292.2	1121.49		38.8	110.129	126.548	227.722	259.648	440.527	464.556	863.539	823.412	1463.5	1363.83	2080.69	2107.53		38.8	128.936	137.196	262.756	281.578	503.157	523.266	942.112
39.8	219.376	261.479	424.208	496.936	837.077	866.642	1584.4	1607.51	2661.08	2916.2	3238.91	3270.82		39.5	63.5702	65.7221	129.302	130.676	251.464	245.285	493.554	472.611	807.91	731.887	1301.27	1132.46		39.8	112.77	128.594	232.916	263.591	449.782	471.883	879.197	835.82	1479.52	1380.88	2087.22	2120		39.8	131.792	140.104	268.68	287.323	514.052	534.49	961.303
40.8	225.008	266.862	435.034	507.616	858.326	887.457	1621.04	1645.32	2691.94	2936.53	3244.97	3270.82		40.5	64.321	66.0872	130.849	131.404	254.168	246.736	497.958	475.488	813.802	737.542	1310.38	1143.4		40.8	115.462	130.622	238.008	267.496	459.097	479.123	894.299	848.015	1494.68	1397.41	2093.25	2131.69		40.8	134.641	143.004	274.492	293.048	524.836	545.666	980.494
41.8	230.497	272.228	445.631	518.256	879.469	908.164	1657.36	1682.65	2720.36	2953.07	3250.55	3270.82		41.5	65.2124	66.452	132.4	132.132	257.02	248.185	502.271	478.362	819.584	743.188	1319.73	1154.31		41.8	117.814	132.633	242.711	271.363	468.138	486.276	908.881	859.999	1508.71	1413.43	2098.83	2142.63		41.8	137.618	145.895	280.17	298.755	535.462	556.794	999.768
42.8	235.888	277.577	456.488	528.857	900.77	928.762	1693.36	1719.5	2746.06	2966.29	3255.14	3270.82		42.5	65.8886	66.8164	133.924	132.859	259.473	249.632	506.434	481.232	825.143	748.825	1328.69	1165.2		42.8	120.121	134.627	247.428	275.192	476.885	493.343	923.115	871.775	1521.46	1428.97	2104.18	2152.88		42.8	140.547	148.777	285.783	304.442	545.868	567.872	1018.71
43.8	241.393	282.909	467.271	539.418	921.728	949.248	1728.86	1755.84	2769.8	2976.71	3259.33	3270.82		43.5	66.4878	67.1806	135.008	133.585	261.961	251.078	510.379	484.099	830.205	754.453	1337.6	1176.06		43.8	122.521	136.603	252.223	278.985	485.777	500.325	936.755	883.345	1533.58	1444.03	2108.86	2162.47		43.8	143.176	151.651	291.323	310.11	556.304	578.903	1037.32
44.8	246.845	288.224	478.176	549.939	942.95	969.622	1763.49	1791.67	2791.3	2984.82	3263.45	3270.82		44.5	67.3214	67.5445	136.525	134.311	264.368	252.523	514.222	486.963	835.791	760.072	1346.54	1186.89		44.8	124.83	138.562	256.903	282.74	494.477	507.222	950.086	894.713	1545.03	1458.62	2113.4	2171.44		44.8	146.053	154.517	297.015	315.759	566.868	589.884	1056.04
45.8	252.306	293.522	489.27	560.42	964.075	989.883	1797.92	1826.95	2810.63	2991.05	3266.92	3270.82		45.5	68.0835	67.9081	137.841	135.036	266.763	253.966	517.935	489.823	841.007	765.682	1355.32	1197.7		45.8	127.211	140.503	261.45	286.458	503.108	514.036	963.081	905.88	1555.75	1472.75	2117.7	2179.83		45.8	148.838	157.374	302.609	321.389	577.212	600.816	1074.61
46.8	257.923	298.802	500.223	570.861	984.764	1010.03	1831.36	1861.68	2828.22	2995.81	3270.19	3270.82		46.5	68.5604	68.2714	138.942	135.76	268.797	255.408	521.496	492.679	846.244	771.283	1363.99	1208.48		46.8	129.59	142.429	266.138	290.14	511.719	520.767	976.133	916.849	1565.63	1486.43	2122.08	2187.68		46.8	151.778	160.222	308.095	326.999	587.562	611.698	1092.89
47.8	263.337	304.065	511.25	581.261	1005.91	1030.06	1864.55	1895.84	2844.36	2999.41	3273.12	3270.82		47.5	69.3616	68.6344	140.242	136.484	271.3	256.848	525.162	495.533	851.593	776.875	1372.99	1219.24		47.8	131.977	144.337	270.81	293.786	520.251	527.416	988.489	927.624	1575.03	1499.69	2126.21	2195.01		47.8	154.61	163.062	313.683	332.59	597.952	622.532	1111.22
48.8	268.954	309.312	522.28	591.621	1026.92	1049.97	1896.99	1929.42	2859.03	3002.12	3276.09	3270.82		48.5	70.1136	68.9971	141.815	137.207	273.517	258.288	528.927	498.383	856.913	782.458	1381.85	1229.97		48.8	134.21	146.229	275.335	297.396	528.366	533.983	1000.34	938.206	1583.87	1512.52	2130.24	2201.86		48.8	157.436	165.894	319.452	338.162	608.32	633.316	1129.63
49.8	274.51	314.541	533.499	601.94	1048.1	1069.77	1929.35	1962.38	2872.61	3004.16	3279.3	3270.82		49.5	70.7354	69.3594	142.914	137.929	275.494	259.725	532.425	501.229	861.981	788.033	1390.66	1240.67		49.8	136.508	148.104	280.083	300.971	536.468	540.471	1012.04	948.598	1592.28	1524.93	2134.47	2208.26		49.8	160.09	168.717	324.671	343.715	618.281	644.05	1147.94
50.8	280.035	319.753	544.421	612.218	1069.06	1089.44	1960.8	1994.73	2885.22	3005.68	3282.34	3270.82		50.5	71.4081	69.7215	144.136	138.651	277.841	261.161	535.954	504.072	867.555	793.598	1399.52	1251.35		50.8	138.78	149.963	284.491	304.511	544.738	546.878	1023.54	958.803	1600.58	1536.95	2139.05	2214.24		50.8	162.683	171.531	330.184	349.248	628.485	654.735	1165.69
51.8	285.787	324.948	555.655	622.456	1090.22	1109	1991.72	2026.43	2897.22	3006.82	3285.56	3270.82		51.5	72.1761	70.0833	145.379	139.372	279.918	262.596	539.442	506.912	872.987	799.154	1408.53	1262		51.8	141.151	151.806	289.03	308.016	552.893	553.207	1034.85	968.823	1608.62	1548.58	2143.8	2219.82		51.8	165.535	174.338	335.928	354.762	639.059	665.369	1184.03
52.8	291.208	330.125	566.953	632.653	1111.39	1128.43	2022.09	2057.47	2908.07	3007.66	3288.59	3270.82		52.5	72.5312	70.4448	146.589	140.093	281.793	264.03	542.957	509.749	878.818	804.702	1417.51	1272.62		52.8	143.382	153.632	293.469	311.486	561.202	559.458	1046.03	978.662	1616.12	1559.83	2148.63	2225.03		52.8	168.41	177.135	341.804	360.257	649.408	675.954	1202.47
53.8	296.753	335.286	577.973	642.808	1132.21	1147.74	2051.87	2087.84	2918.37	3008.29	3291.83	3270.82		53.5	73.4425	70.8061	148.02	140.813	284.302	265.462	546.931	512.582	884.921	810.241	1426.97	1283.22		53.8	145.698	155.443	297.727	314.922	569.105	565.631	1056.71	988.321	1623.68	1570.71	2153.85	2229.89		53.8	171.322	179.925	347.535	365.733	660.113	686.488	1220.98
54.8	302.534	340.429	589.242	652.922	1153.24	1166.92	2081.14	2117.52	2928.28	3008.76	3295.51	3270.82		54.5	74.2253	71.167	149.236	141.532	286.551	266.892	550.766	515.412	890.888	815.77	1436.31	1293.8		54.8	147.858	157.238	301.948	318.325	577.15	571.728	1067.25	997.803	1631.02	1581.23	2158.85	2234.43		54.8	174.146	182.706	353.196	371.189	670.591	696.972	1239.39
55.8	308.163	345.556	600.678	662.995	1174.7	1185.98	2110.11	2146.48	2937.66	3009.1	3299.47	3270.82		55.5	74.8655	71.5276	150.578	142.251	288.834	268.322	554.902	518.238	897.299	821.291	1445.52	1304.34		55.8	150.029	159.018	306.404	321.693	584.89	577.749	1077.74	1007.11	1638.45	1591.4	2164.36	2238.67		55.8	177.075	185.478	358.673	376.627	680.887	707.406	1257.76
56.8	314.028	350.665	611.916	673.027	1195.85	1204.91	2138.39	2174.71	2946.76	3009.36	3303.26	3270.82		56.5	75.5382	71.8879	152.023	142.969	291.264	269.749	558.955	521.061	903.729	826.804	1454.78	1314.87		56.8	152.228	160.781	311.235	325.028	592.902	583.695	1087.88	1016.25	1645.69	1601.24	2169.95	2242.62		56.8	179.941	188.242	364.524	382.045	691.548	717.789	1276.18
57.8	319.861	355.757	623.359	683.017	1217.09	1223.71	2166.2	2202.21	2955.51	3009.55	3307.83	3270.82		57.5	76.3218	72.2479	153.42	143.686	293.302	271.176	562.793	523.881	909.997	832.307	1463.74	1325.36		57.8	154.819	162.53	315.896	328.33	600.809	589.567	1097.77	1025.21	1652.66	1610.74	2175.41	2246.3		57.8	182.82	190.998	370.108	387.443	702.288	728.121	1294.95
58.8	325.688	360.832	634.823	692.965	1238.6	1242.39	2193.26	2228.94	2963.85	3009.69	3312.04	3270.82		58.5	77.0468	72.6077	154.462	144.403	295.485	272.601	566.803	526.697	916.409	837.802	1472.28	1335.83		58.8	157.211	164.263	320.402	331.6	608.787	595.365	1107.74	1034.01	1659.52	1619.93	2180.76	2249.74		58.8	185.816	193.746	375.9	392.823	713.112	738.403	1313.57
59.8	331.674	365.89	646.321	702.871	1259.62	1260.93	2219.51	2254.9	2971.76	3009.8	3316.26	3270.82		59.5	77.6569	72.9671	155.907	145.119	297.785	274.025	570.58	529.51	922.628	843.287	1480.8	1346.28		59.8	159.443	165.98	324.868	334.837	616.218	601.091	1117.13	1042.65	1666.22	1628.8	2185.84	2252.94		59.8	188.896	196.485	381.831	398.183	723.996	748.633	1332.36
60.8	337.403	370.931	657.857	712.735	1280.93	1279.34	2245.23	2280.07	2979.05	3009.87	3320.17	3270.82		60.5	78.3897	73.3263	157.072	145.835	299.772	275.447	574.54	532.32	928.756	848.764	1489.22	1356.7		60.8	161.675	167.683	329.426	338.041	623.878	606.744	1126.26	1051.12	1672.7	1637.38	2191.01	2255.93		60.8	191.948	199.216	387.567	403.524	734.832	758.813	1351.01
61.8	343.038	375.954	669.093	722.558	1301.99	1297.62	2269.71	2304.44	2986.14	3009.93	3323.78	3270.82		61.5	78.9827	73.6851	158.01	146.55	301.857	276.868	578.402	535.127	934.77	854.232	1497.61	1367.09		61.8	164.029	169.371	333.814	341.214	631.054	612.327	1135.09	1059.44	1678.74	1645.66	2195.7	2258.72		61.8	194.863	201.938	393.328	408.846	745.722	768.941	1369.64
62.8	348.928	380.961	680.078	732.338	1322.68	1315.76	2293.49	2328	2992.79	3009.97	3327.17	3270.82		62.5	79.496	74.0437	159.335	147.264	303.823	278.287	582.096	537.93	940.726	859.692	1505.65	1377.46		62.8	166.572	171.044	338.185	344.355	638.312	617.839	1143.56	1067.59	1684.61	1653.67	2200.2	2261.32		62.8	197.734	204.652	399.067	414.149	756.281	779.018	1388.19
63.8	354.862	385.95	691.354	742.076	1343.77	1333.76	2316.62	2350.75	2998.94	3010	3330.59	3270.82		63.5	80.3194	74.4019	160.669	147.978	306.047	279.706	586.019	540.729	946.435	865.143	1513.87	1387.81		63.8	168.691	172.703	342.477	347.465	645.517	623.281	1151.94	1075.6	1690.54	1661.39	2204.66	2263.74		63.8	200.768	207.358	404.78	419.432	766.787	789.044	1406.36
64.8	360.69	390.922	702.733	751.771	1364.45	1351.63	2338.74	2372.66	3004.75	3010.03	3333.44	3270.82		64.5	81.0143	74.7599	161.87	148.691	307.872	281.122	589.616	543.526	952.198	870.585	1521.63	1398.13		64.8	171.113	174.346	346.906	350.543	652.661	628.655	1159.9	1083.45	1696.07	1668.85	2208.64	2265.99		64.8	203.645	210.056	410.424	424.696	777.523	799.018	1424.42
65.8	366.567	395.878	714.076	761.424	1384.93	1369.36	2360.18	2393.75	3010.18	3010.04	3336.27	3270.82		65.5	81.5733	75.1176	162.964	149.403	309.922	282.538	593.3	546.319	957.779	876.018	1529.35	1408.42		65.8	173.141	175.976	351.16	353.591	659.53	633.96	1167.75	1091.15	1701.17	1676.06	2212.69	2268.1		65.8	206.742	212.745	416.172	429.941	788.011	808.941	1442.4
66.8	372.43	400.816	725.235	771.034	1405.42	1386.95	2380.52	2413.99	3015.23	3010.06	3338.86	3270.82		66.5	82.2202	75.475	164.095	150.115	311.883	283.952	596.725	549.109	963.243	881.443	1536.72	1418.69		66.8	175.398	177.591	355.4	356.608	666.291	639.197	1175.1	1098.7	1706.2	1683.01	2216.47	2270.06		66.8	209.842	215.426	421.809	435.167	798.57	818.812	1460.17
67.8	378.39	405.737	736.576	780.602	1425.89	1404.4	2399.94	2433.4	3019.74	3010.07	3341.07	3270.82		67.5	82.855	75.8321	165.14	150.827	313.617	285.364	600.021	551.895	968.403	886.859	1544.25	1428.94		67.8	177.75	179.192	359.804	359.595	672.931	644.368	1182.25	1106.11	1710.85	1689.72	2220.16	2271.88		67.8	212.683	218.099	427.619	440.374	809.292	828.631	1478.19
68.8	384.257	410.641	747.816	790.127	1446.03	1421.71	2418.49	2451.97	3024.12	3010.07	3343.17	3270.82		68.5	83.3878	76.1889	166.22	151.537	315.486	286.776	603.304	554.679	973.682	892.266	1551.56	1439.16		68.8	180.022	180.778	364.046	362.552	679.47	649.472	1189.27	1113.38	1715.49	1696.2	2223.6	2273.58		68.8	215.676	220.763	433.629	445.561	819.881	838.398	1496.05
69.8	389.897	415.528	758.975	799.609	1466.12	1438.87	2436.07	2469.7	3028.11	3010.08	3345.03	3270.82		69.5	84.0054	76.5454	167.254	152.247	317.286	288.185	606.872	557.459	978.633	897.665	1559.14	1449.35		69.8	182.084	182.351	368.086	365.479	685.936	654.512	1195.97	1120.51	1719.67	1702.45	2226.8	2275.17		69.8	218.583	223.42	439.364	450.73	830.389	848.113	1513.53
70.8	395.89	420.398	770.119	809.047	1485.98	1455.89	2453.16	2486.61	3031.67	3010.08	3346.97	3270.82		70.5	84.6147	76.9016	168.262	152.956	318.837	289.594	609.952	560.235	983.396	903.055	1566.36	1459.52		70.8	184.416	183.91	372.066	368.377	692.378	659.486	1202.39	1127.5	1723.84	1708.49	2229.88	2276.65		70.8	221.554	226.068	444.64	455.879	840.638	857.777	1530.72
71.8	401.557	425.25	781.301	818.443	1505.76	1472.76	2469.08	2502.69	3035.16	3010.09	3348.66	3270.82		71.5	84.9233	77.2575	169.225	153.665	320.523	291.001	613.201	563.009	988.587	908.436	1573.74	1469.67		71.8	186.396	185.455	376.044	371.245	698.262	664.397	1208.48	1134.35	1727.5	1714.31	2232.53	2278.02		71.8	224.336	228.708	450.221	461.009	851.058	867.387	1547.54
72.8	407.233	430.086	792.515	827.796	1524.98	1489.49	2484.26	2517.96	3038.29	3010.09	3350.15	3270.82		72.5	85.7675	77.6131	170.259	154.373	322.319	292.407	616.301	565.779	993.287	913.809	1580.87	1479.79		72.8	188.3	186.987	379.893	374.085	704.32	669.244	1214.45	1141.07	1731.17	1719.92	2235.79	2279.3		72.8	227.343	231.339	456.005	466.12	861.349	876.946	1564.49
73.8	413.12	434.905	803.632	837.105	1544.37	1506.06	2498.57	2532.44	3041.21	3010.09	3351.63	3270.82		73.5	86.3815	77.9685	171.247	155.081	323.973	293.811	619.32	568.546	997.888	919.173	1588.1	1489.88		73.8	190.512	188.505	383.797	376.896	710.166	674.029	1220.01	1147.66	1734.87	1725.34	2238.39	2280.5		73.8	230.156	233.963	461.373	471.212	871.599	886.452	1581.14
74.8	418.938	439.707	814.646	846.37	1563.42	1522.49	2512.3	2546.13	3044.24	3010.09	3353.02	3270.82		74.5	86.8441	78.3235	172.279	155.788	325.651	295.214	622.277	571.309	1002.65	924.529	1595.06	1499.95		74.8	192.407	190.009	387.681	379.678	715.986	678.752	1225.6	1154.11	1738.32	1730.56	2241.2	2281.61		74.8	233.169	236.578	467.173	476.284	881.974	895.906	1597.49
75.8	424.567	444.491	825.893	855.593	1582.16	1538.77	2525.04	2559.05	3046.86	3010.09	3354.15	3270.82		75.5	87.3624	78.6783	172.99	156.494	327.21	296.616	625.094	574.07	1006.98	929.876	1602.07	1510		75.8	194.457	191.5	391.532	382.432	721.797	683.413	1231.07	1160.45	1741.69	1735.6	2243.94	2282.64		75.8	236.08	239.185	472.717	481.338	892.086	905.308	1613.83
76.8	430.276	449.259	836.67	864.771	1600.73	1554.89	2537.08	2571.23	3049.02	3010.09	3355.34	3270.82		76.5	87.9905	79.0328	174.056	157.2	328.78	298.016	628.133	576.827	1011.65	935.215	1609.33	1520.02		76.8	196.635	192.979	395.269	385.159	727.284	688.014	1235.98	1166.65	1744.94	1740.46	2246.54	2283.61		76.8	238.999	241.784	478.271	486.372	902.378	914.656	1629.97
77.8	436.15	454.009	847.797	873.906	1619.17	1570.86	2548.72	2582.68	3051.44	3010.09	3356.35	3270.82		77.5	88.4604	79.3869	175.055	157.905	330.523	299.415	631.285	579.581	1016.19	940.545	1616.41	1530.02		77.8	198.605	194.444	398.995	387.858	732.666	692.556	1240.95	1172.74	1747.93	1745.15	2248.99	2284.51		77.8	241.903	244.375	483.593	491.387	912.34	923.952	1645.81
78.8	441.907	458.743	858.885	882.997	1637.52	1586.68	2559.62	2593.43	3053.81	3010.09	3357.48	3270.82		78.5	89.046	79.7408	175.902	158.609	332.18	300.813	633.991	582.331	1020.56	945.866	1623.26	1539.99		78.8	200.539	195.896	402.79	390.529	738.228	697.038	1245.61	1178.7	1750.92	1749.66	2251.33	2285.34		78.8	244.778	246.958	489.296	496.383	922.323	933.195	1661.45
79.8	447.581	463.459	869.946	892.044	1655.58	1602.34	2569.8	2603.5	3055.8	3010.09	3358.5	3270.82		79.5	89.521	80.0944	176.744	159.313	333.555	302.209	636.694	585.078	1024.78	951.179	1630.13	1549.94		79.8	202.549	197.335	406.409	393.173	743.397	701.462	1249.98	1184.55	1753.78	1754.02	2253.73	2286.12		79.8	247.726	249.533	494.851	501.36	932.455	942.386	1676.98
80.8	453.309	468.159	880.882	901.047	1673.55	1617.85	2579.43	2612.92	3057.8	3010.09	3359.56	3270.82		80.5	89.8784	80.4477	177.457	160.016	334.863	303.604	639.494	587.822	1029.02	956.484	1637	1559.87		80.8	204.506	198.761	409.94	395.791	748.4	705.827	1254.35	1190.28	1756.4	1758.22	2256.21	2286.85		80.8	250.518	252.1	500.18	506.318	942.398	951.523	1692.39
81.8	458.901	472.842	891.622	910.006	1690.78	1633.2	2588.3	2621.71	3059.59	3010.09	3360.34	3270.82		81.5	90.3062	80.8008	178.477	160.719	336.284	304.997	642.023	590.563	1033.3	961.78	1643.73	1569.77		81.8	206.301	200.175	413.669	398.381	753.282	710.136	1258.39	1195.89	1758.89	1762.26	2258.43	2287.52		81.8	253.406	254.658	505.709	511.257	952.263	960.608	1707.3
82.8	464.496	477.507	902.669	918.921	1707.89	1648.39	2596.86	2629.91	3061.18	3010.09	3361.16	3270.82		82.5	90.9003	81.1535	179.128	161.421	337.729	306.389	644.777	593.301	1037.49	967.067	1650.72	1579.65		82.8	207.963	201.576	416.891	400.945	757.978	714.388	1262.32	1201.4	1761.3	1766.17	2260.59	2288.15		82.8	256.267	257.209	511.115	516.177	962.265	969.639	1722.08
83.8	470.407	482.156	913.345	927.792	1725.07	1663.42	2604.94	2637.53	3062.93	3010.09	3362.03	3270.82		83.5	91.3944	81.5059	180.269	162.122	339.365	307.78	647.533	596.035	1041.83	972.346	1657.46	1589.5		83.8	209.791	202.965	420.437	403.484	762.596	718.584	1266.27	1206.79	1763.7	1769.93	2262.88	2288.74		83.8	259.006	259.751	516.381	521.078	971.997	978.618	1736.57
84.8	475.971	486.787	924.024	936.618	1741.8	1678.29	2612.48	2644.62	3064.53	3010.09	3362.87	3270.82		84.5	91.855	81.8581	181.041	162.823	340.64	309.169	650.062	598.766	1045.94	977.617	1664.47	1599.33		84.8	211.839	204.341	423.825	405.996	767.269	722.725	1270.07	1212.07	1766.28	1773.55	2265.06	2289.28		84.8	261.833	262.286	521.701	525.96	981.585	987.543	1750.9
85.8	481.48	491.402	934.705	945.4	1757.88	1693	2619.45	2651.19	3066.02	3010.09	3363.47	3270.82		85.5	92.2761	82.21	181.846	163.523	342.054	310.558	652.658	601.494	1050.1	982.879	1671.17	1609.14		85.8	213.73	205.706	427.017	408.482	771.978	726.812	1273.33	1217.25	1768.55	1777.04	2267.1	2289.79		85.8	264.638	264.812	527.38	530.822	991.676	996.415	1765.03
86.8	487.221	496	945.254	954.138	1773.66	1707.54	2626.23	2657.28	3067.43	3010.09	3364.05	3270.82		86.5	92.8366	82.5616	182.563	164.223	343.487	311.944	655.436	604.219	1054.29	988.133	1677.96	1618.92		86.8	215.21	207.058	430.193	410.943	776.067	730.844	1276.71	1222.32	1770.81	1780.41	2269.35	2290.26		86.8	267.248	267.33	532.456	535.666	1001.2	1005.23	1778.81
87.8	492.567	500.581	955.735	962.831	1789.51	1721.93	2632.44	2662.91	3068.74	3010.09	3364.73	3270.82		87.5	93.246	82.9128	183.317	164.922	345	313.33	658.006	606.94	1058.34	993.378	1684.66	1628.67		87.8	216.967	208.398	433.311	413.379	780.541	734.823	1280.04	1227.29	1773.01	1783.65	2271.4	2290.7		87.8	269.941	269.841	537.872	540.491	1010.9	1014	1792.04
88.8	498.273	505.145	966.277	971.479	1804.81	1736.15	2638.32	2668.12	3070.09	3010.09	3365.59	3270.82		88.5	93.5483	83.2639	184.24	165.62	346.299	314.714	660.543	609.658	1062.43	998.615	1691.77	1638.41		88.8	218.645	209.726	436.643	415.79	784.643	738.75	1283.09	1232.16	1774.92	1786.77	2273.36	2291.11		88.8	272.901	272.343	543.371	545.297	1020.57	1022.71	1805.25
89.8	503.698	509.692	976.959	980.083	1819.92	1750.2	2643.72	2672.92	3071.14	3010.09	3366.09	3270.82		89.5	94.0335	83.6146	184.979	166.318	347.63	316.096	663.188	612.373	1066.42	1003.84	1698.12	1648.12		89.8	220.451	211.042	439.726	418.176	788.702	742.624	1286.05	1236.93	1776.99	1789.78	2275.27	2291.49		89.8	275.78	274.837	548.494	550.084	1030.1	1031.37	1818.1
90.8	509.352	514.222	987.208	988.642	1834.53	1764.1	2649.17	2677.34	3072.5	3010.09	3366.59	3270.82		90.5	94.3366	83.965	185.851	167.015	348.945	317.478	665.435	615.085	1070.28	1009.06	1704.52	1657.81		90.8	222.066	212.347	442.92	420.538	792.855	746.447	1288.99	1241.61	1778.82	1792.68	2277.46	2291.85		90.8	278.228	277.324	553.959	554.851	1039.45	1039.98	1830.79
91.8	514.664	518.735	997.97	997.156	1849.29	1777.82	2653.98	2681.41	3073.58	3010.09	3367.19	3270.82		91.5	94.8956	84.3151	186.595	167.711	350.442	318.858	667.965	617.793	1074.46	1014.28	1711.38	1667.47		91.8	223.828	213.64	445.979	422.875	796.698	750.219	1291.94	1246.18	1780.71	1795.48	2279.37	2292.18		91.8	281.201	279.802	559.412	559.6	1049.16	1048.53	1843.27
92.8	520.24	523.232	1008.31	1005.62	1863.26	1791.38	2658.46	2685.16	3074.57	3010.09	3367.77	3270.82		92.5	95.3397	84.665	187.441	168.407	351.62	320.236	670.585	620.499	1078.44	1019.48	1718.16	1677.11		92.8	225.464	214.921	448.975	425.189	800.345	753.94	1294.73	1250.67	1782.62	1798.17	2281.14	2292.49		92.8	284.007	282.273	564.679	564.33	1058.73	1057.03	1855.46
93.8	525.768	527.711	1018.44	1014.05	1877.03	1804.77	2662.89	2688.6	3075.78	3010.09	3368.5	3270.82		93.5	95.9304	85.0146	188.13	169.103	353.112	321.613	673.118	623.201	1082.34	1024.68	1724.78	1686.72		93.8	226.902	216.191	451.892	427.478	804.245	757.612	1297.32	1255.06	1784.33	1800.76	2283.14	2292.78		93.8	286.766	284.736	569.983	569.042	1067.96	1065.47	1867.65
94.8	531.515	532.174	1028.85	1022.43	1890.82	1817.99	2667.23	2691.76	3076.87	3010.09	3369.12	3270.82		94.5	96.3456	85.3639	188.91	169.797	354.565	322.989	675.514	625.9	1086.41	1029.86	1731.45	1696.32		94.8	228.679	217.45	454.902	429.744	807.893	761.235	1299.84	1259.36	1786.26	1803.26	2285.05	2293.04		94.8	289.482	287.19	575.006	573.734	1077.28	1073.86	1879.22
95.8	536.94	536.62	1039.36	1030.76	1904.43	1831.04	2671.02	2694.65	3077.82	3010.09	3369.7	3270.82		95.5	96.7667	85.7129	189.443	170.491	355.644	324.364	678.124	628.596	1090.31	1035.04	1738.08	1705.89		95.8	230.461	218.697	457.868	431.987	811.557	764.81	1302.4	1263.58	1788.08	1805.66	2287.03	2293.29		95.8	291.94	289.637	580.266	578.407	1086.59	1082.2	1890.82
96.8	542.471	541.049	1049.45	1039.05	1917.44	1843.93	2674.61	2697.31	3078.96	3010.09	3370.22	3270.82		96.5	96.9784	86.0616	190.229	171.185	356.89	325.737	680.414	631.288	1094.23	1040.21	1744.81	1715.43		96.8	232.042	219.934	460.749	434.206	814.983	768.336	1304.78	1267.7	1789.72	1807.98	2289.04	2293.52		96.8	294.779	292.076	585.649	583.062	1095.91	1090.49	1902.04
97.8	547.889	545.461	1059.81	1047.3	1930.25	1856.64	2678.11	2699.74	3079.7	3010.09	3370.62	3270.82		97.5	97.5245	86.41	191.027	171.878	358.333	327.109	682.948	633.978	1098.18	1045.37	1751.44	1724.96		97.8	233.704	221.159	463.493	436.403	818.362	771.815	1307.05	1271.75	1791.54	1810.21	2290.84	2293.74		97.8	297.742	294.507	590.845	587.697	1105.04	1098.72	1913.03
98.8	553.158	549.857	1069.71	1055.49	1942.54	1869.19	2681.13	2701.97	3080.6	3010.09	3371.06	3270.82		98.5	97.9081	86.7581	191.817	172.57	359.489	328.48	685.228	636.664	1101.9	1050.53	1757.91	1734.46		98.8	235.172	222.373	466.29	438.576	821.742	775.247	1309.36	1275.7	1793.3	1812.36	2292.67	2293.94		98.8	300.401	296.931	595.965	592.314	1114.02	1106.89	1923.81
99.8	558.451	554.236	1079.72	1063.65	1954.71	1881.56	2684.23	2704	3081.45	3010.09	3371.41	3270.82		99.5	98.1749	87.106	192.276	173.262	360.577	329.849	687.501	639.347	1105.76	1055.67	1764.28	1743.93		99.8	236.816	223.577	468.97	440.728	825.057	778.633	1311.44	1279.58	1794.93	1814.43	2294.49	2294.12		99.8	303.166	299.346	601.456	596.912	1123.32	1115.02	1934.27
100.8	563.954	558.598	1089.77	1071.76	1966.61	1893.77	2687.06	2705.86	3082.43	3010.09	3371.79	3270.82		100.5	98.6183	87.4536	193.073	173.953	361.846	331.217	689.82	642.027	1109.64	1060.81	1770.87	1753.39		100.8	238.321	224.769	471.612	442.857	828.339	781.974	1313.68	1283.38	1796.73	1816.42	2296.33	2294.3		100.8	305.707	301.754	606.326	601.492	1132.21	1123.09	1944.55
101.8	569.652	562.943	1099.66	1079.82	1977.99	1905.8	2690.05	2707.56	3083.33	3010.09	3372.4	3270.82		101.5	99.0339	87.8009	193.789	174.643	363.211	332.583	692.365	644.703	1113.41	1065.94	1777.31	1762.82		101.8	239.692	225.951	474.336	444.964	831.258	785.269	1315.6	1287.09	1798.12	1818.34	2297.96	2294.46		101.8	308.213	304.153	611.338	606.052	1141.02	1131.1	1954.45
102.8	575.131	567.271	1109.75	1087.84	1989.56	1917.66	2692.48	2709.11	3084.36	3010.09	3372.89	3270.82		102.5	99.3354	88.1479	194.626	175.333	364.402	333.949	694.675	647.377	1117.43	1071.06	1783.7	1772.23		102.8	241.276	227.123	476.873	447.049	834.14	788.52	1317.54	1290.73	1799.6	1820.18	2299.88	2294.61		102.8	311.098	306.545	616.495	610.594	1149.96	1139.07	1964.04
103.8	580.44	571.583	1119.68	1095.81	2000.52	1929.35	2695.13	2710.53	3085.23	3010.09	3373.36	3270.82		103.5	99.9343	88.4946	195.159	176.022	365.617	335.312	697.132	650.047	1121.22	1076.17	1790.38	1781.61		103.8	242.888	228.284	479.491	449.112	837.031	791.727	1319.5	1294.3	1801.22	1821.96	2301.73	2294.75		103.8	313.664	308.93	621.656	615.117	1158.65	1146.98	1973.46
104.8	586.081	575.878	1129.6	1103.73	2011.37	1940.87	2697.65	2711.82	3086.01	3010.09	3373.87	3270.82		104.5	99.9644	88.841	195.835	176.711	366.507	336.675	699.159	652.714	1124.95	1081.28	1796.46	1790.97		104.8	244.476	229.434	482.012	451.154	839.771	794.89	1321.15	1297.79	1802.8	1823.67	2303.46	2294.88		104.8	316.347	311.306	626.849	619.622	1167.66	1154.83	1982.79
105.8	591.382	580.157	1139.4	1111.61	2021.73	1952.22	2699.82	2713	3086.71	3010.09	3374.26	3270.82		105.5	100.433	89.1872	196.676	177.399	367.986	338.036	701.644	655.378	1128.76	1086.37	1802.92	1800.31		105.8	245.96	230.574	484.568	453.175	842.793	798.01	1323.13	1301.2	1804.29	1825.32	2305.15	2295		105.8	319.026	313.675	631.862	624.107	1176.32	1162.63	1991.97
106.8	596.754	584.419	1148.99	1119.45	2031.73	1963.4	2701.94	2714.07	3087.39	3010.09	3374.59	3270.82		106.5	100.847	89.5331	197.383	178.087	369.222	339.396	704.077	658.039	1132.39	1091.46	1809.49	1809.63		106.8	247.382	231.704	487.051	455.175	845.151	801.088	1324.79	1304.55	1805.56	1826.91	2306.74	2295.12		106.8	321.707	316.036	637.196	628.574	1185.09	1170.38	2000.71
107.8	602.024	588.664	1158.55	1127.24	2041.56	1974.4	2703.86	2715.05	3088.08	3010.09	3374.9	3270.82		107.5	101.162	89.8786	197.927	178.773	370.482	340.755	706.218	660.697	1136.18	1096.54	1815.87	1818.92		107.8	248.852	232.824	489.533	457.154	847.921	804.124	1326.32	1307.82	1807.05	1828.44	2308.5	2295.22		107.8	324.422	318.389	642.034	633.023	1193.91	1178.08	2009.41
108.8	607.535	592.892	1168.02	1134.98	2051.21	1985.24	2705.81	2715.94	3088.71	3010.09	3375.12	3270.82		108.5	101.781	90.2239	198.747	179.46	371.797	342.112	708.751	663.352	1140.08	1101.62	1822.42	1828.19		108.8	250.288	233.934	491.774	459.112	850.632	807.119	1327.87	1311.03	1808.47	1829.91	2310.26	2295.32		108.8	327.086	320.734	647.145	637.452	1202.43	1185.72	2017.48
109.8	612.922	597.104	1177.6	1142.68	2060.49	1995.9	2707.87	2716.76	3089.63	3010.09	3375.65	3270.82		109.5	102.137	90.569	199.348	180.145	372.834	343.468	711.01	666.003	1143.81	1106.68	1828.8	1837.44		109.8	251.514	235.034	494.144	461.05	852.99	810.073	1329.47	1314.16	1809.95	1831.32	2311.83	2295.41		109.8	329.641	323.072	652.199	641.864	1210.89	1193.31	2025.57
110.8	618.16	601.299	1187.31	1150.33	2069.65	2006.39	2709.64	2717.5	3090.43	3010.09	3376.06	3270.82		110.5	102.329	90.9137	199.879	180.831	373.879	344.823	713.067	668.651	1147.28	1111.73	1834.97	1846.67		110.8	252.845	236.124	496.536	462.967	855.427	812.987	1330.98	1317.24	1811.19	1832.69	2313.51	2295.49		110.8	332.233	325.402	657.119	646.256	1219.16	1200.84	2033.51
111.8	623.213	605.478	1196.66	1157.94	2078.57	2016.72	2711.13	2718.17	3091	3010.09	3376.22	3270.82		111.5	102.6	91.2582	200.438	181.515	375.003	346.176	715.261	671.297	1150.88	1116.78	1841.22	1855.87		111.8	254.271	237.204	498.89	464.865	857.879	815.86	1332.51	1320.24	1812.7	1834	2315.28	2295.57		111.8	334.794	327.725	661.966	650.63	1227.53	1208.32	2041.02
112.8	628.388	609.64	1205.63	1165.5	2086.83	2026.87	2712.5	2718.78	3091.35	3010.09	3376.46	3270.82		112.5	102.955	91.6023	201.132	182.199	376.258	347.528	717.613	673.939	1154.7	1121.82	1847.57	1865.06		112.8	255.66	238.274	501.002	466.743	859.992	818.695	1333.84	1323.19	1814.1	1835.26	2316.81	2295.65		112.8	337.35	330.039	666.988	654.986	1235.75	1215.75	2048.45
113.8	633.589	613.786	1214.8	1173.02	2095.05	2036.85	2713.91	2719.34	3091.97	3010.09	3376.82	3270.82		113.5	103.525	91.9462	201.782	182.882	377.51	348.879	719.627	676.578	1158.29	1126.85	1853.98	1874.22		113.8	256.831	239.335	503.17	468.601	862.274	821.49	1335.29	1326.07	1815.3	1836.48	2318.34	2295.72		113.8	339.957	332.347	672	659.323	1243.91	1223.12	2055.48
114.8	638.836	617.915	1224.05	1180.49	2103	2046.66	2715.45	2719.85	3092.45	3010.09	3376.87	3270.82		114.5	103.563	92.2898	202.297	183.565	378.286	350.228	721.695	679.213	1161.6	1131.88	1859.95	1883.35		114.8	258.112	240.386	505.462	470.44	864.445	824.247	1336.7	1328.89	1816.51	1837.65	2319.81	2295.78		114.8	342.374	334.646	676.895	663.641	1251.83	1230.45	2062.42
115.8	644.187	622.027	1233.14	1187.91	2110.52	2056.31	2716.66	2720.31	3092.9	3010.09	3377.2	3270.82		115.5	104.025	92.6332	202.866	184.247	379.287	351.576	723.888	681.846	1165.18	1136.89	1866.19	1892.47		115.8	259.446	241.428	507.38	472.259	866.633	826.967	1337.81	1331.65	1817.66	1838.77	2321.35	2295.84		115.8	344.839	336.938	681.479	667.941	1259.79	1237.71	2069.08
116.8	649.1	626.123	1242.13	1195.29	2118.21	2065.79	2717.63	2720.73	3093.37	3010.09	3377.38	3270.82		116.5	104.335	92.9762	203.206	184.928	380.383	352.923	725.877	684.476	1168.36	1141.9	1872.23	1901.56		116.8	260.489	242.46	509.314	474.059	868.342	829.649	1338.94	1334.35	1818.69	1839.86	2322.73	2295.89		116.8	347.445	339.222	686.369	672.223	1267.73	1244.93	2075.65
117.8	654.168	630.203	1250.87	1202.62	2125.25	2075.1	2718.82	2721.11	3093.79	3010.09	3377.33	3270.82		117.5	104.475	93.319	203.833	185.609	381.215	354.268	727.862	687.102	1171.82	1146.9	1878.1	1910.63		117.8	261.712	243.483	511.054	475.841	870.221	832.294	1340.03	1337	1819.74	1840.9	2324.12	2295.95		117.8	349.932	341.499	690.792	676.486	1275.39	1252.09	2081.8
118.8	659.227	634.266	1259.69	1209.91	2132.08	2084.24	2719.9	2721.46	3094.33	3010.09	3377.68	3270.82		118.5	104.691	93.6615	204.255	186.29	382.313	355.612	729.723	689.726	1174.96	1151.89	1883.95	1919.68		118.8	262.723	244.497	512.764	477.604	871.98	834.902	1341.05	1339.58	1820.79	1841.9	2325.49	2295.99		118.8	352.103	343.768	695.587	680.731	1283.02	1259.2	2087.62
119.8	664.076	638.313	1268.3	1217.15	2138.78	2093.22	2720.87	2721.78	3094.64	3010.09	3377.8	3270.82		119.5	105.018	94.0037	204.717	186.969	383.124	356.955	731.61	692.346	1177.93	1156.88	1890.09	1928.71		119.8	263.644	245.502	514.608	479.348	873.508	837.475	1341.81	1342.12	1821.68	1842.87	2326.89	2296.04		119.8	354.864	346.03	700.465	684.957	1290.83	1266.26	2093.54
120.8	669.102	642.343	1277.1	1224.35	2145.16	2102.03	2721.8	2722.06	3094.92	3010.09	3377.94	3270.82		120.5	105.06	94.3456	204.979	187.649	384.016	358.297	733.477	694.963	1181.23	1161.85	1895.83	1937.71		120.8	264.728	246.497	516.253	481.074	874.946	840.012	1342.78	1344.6	1822.69	1843.8	2328.17	2296.08		120.8	357.228	348.284	705.11	689.165	1298.35	1273.26	2099.27
121.8	674.127	646.357	1285.4	1231.5	2151.15	2110.68	2722.66	2722.33	3095.32	3010.09	3377.87	3270.82		121.5	105.234	94.6873	205.556	188.327	384.919	359.637	735.187	697.577	1184.52	1166.82	1901.81	1946.69		121.8	265.713	247.484	517.814	482.782	876.512	842.514	1343.55	1347.02	1823.59	1844.7	2329.36	2296.12		121.8	359.556	350.53	709.598	693.355	1305.73	1280.21	2104.67
122.8	678.87	650.355	1294.08	1238.6	2157.29	2119.17	2723.61	2722.56	3095.55	3010.09	3378.44	3270.82		122.5	105.632	95.0286	206.049	189.005	385.836	360.976	737.156	700.188	1187.5	1171.78	1907.53	1955.65		122.8	266.715	248.462	519.302	484.471	878.063	844.981	1344.38	1349.39	1824.32	1845.56	2330.69	2296.15		122.8	361.946	352.769	714.135	697.526	1313.21	1287.11	2109.81
123.8	683.764	654.336	1302.45	1245.66	2162.94	2127.5	2724.32	2722.78	3095.83	3010.09	3378.44	3270.82		123.5	105.427	95.3697	206.086	189.683	386.168	362.313	738.729	702.796	1190.53	1176.73	1913.12	1964.59		123.8	267.502	249.431	520.951	486.143	879.662	847.414	1345.12	1351.72	1825.19	1846.39	2332.03	2296.19		123.8	364.33	355.001	718.752	701.679	1320.42	1293.95	2114.84
124.8	688.296	658.301	1310.46	1252.67	2168.42	2135.66	2724.89	2722.98	3096.12	3010.09	3378.39	3270.82		124.5	105.728	95.7105	206.636	190.359	387.148	363.649	740.432	705.401	1193.55	1181.67	1918.81	1973.51		124.8	268.408	250.391	522.464	487.798	880.922	849.814	1345.83	1353.99	1826.15	1847.19	2333.34	2296.22		124.8	366.402	357.225	723.036	705.814	1327.22	1300.74	2119.63
125.8	692.802	662.25	1318.23	1259.64	2173.38	2143.67	2725.51	2723.15	3096.28	3010.09	3378.46	3270.82		125.5	105.971	96.0511	207.033	191.035	387.856	364.984	742.105	708.003	1196.61	1186.61	1924.3	1982.41		125.8	269.325	251.342	523.783	489.435	882.226	852.18	1346.39	1356.22	1826.8	1847.95	2334.33	2296.25		125.8	368.449	359.441	727.49	709.931	1334.3	1307.48	2124.06
126.8	697.543	666.182	1326.26	1266.56	2178.37	2151.52	2725.79	2723.32	3096.55	3010.09	3378.48	3270.82		126.5	105.991	96.3913	207.265	191.711	388.423	366.318	743.637	710.601	1199.44	1191.54	1929.75	1991.28		126.8	269.966	252.285	525.221	491.054	883.282	854.513	1346.97	1358.39	1827.5	1848.69	2335.61	2296.27		126.8	370.797	361.65	731.821	714.03	1341.22	1314.17	2128.69
127.8	702.401	670.098	1334.06	1273.43	2183.29	2159.21	2726.44	2723.46	3096.65	3010.09	3378.58	3270.82		127.5	106.341	96.7313	207.724	192.386	389.284	367.65	745.36	713.197	1202.27	1196.46	1935.41	2000.13		127.8	271.057	253.219	526.779	492.657	884.66	856.814	1347.66	1360.52	1828.39	1849.4	2337.03	2296.3		127.8	373.123	363.852	736.209	718.11	1348	1320.8	2133.1
128.8	706.868	673.998	1341.97	1280.26	2187.91	2166.74	2727.14	2723.6	3096.91	3010.09	3378.69	3270.82		128.5	106.25	97.071	207.775	193.061	389.935	368.981	746.651	715.789	1205.16	1201.37	1941.03	2008.97		128.8	271.874	254.145	528.044	494.243	885.929	859.083	1348.45	1362.61	1829.3	1850.09	2338.26	2296.32		128.8	375.394	366.046	740.756	722.172	1354.94	1327.39	2137.22
129.8	711.442	677.882	1349.86	1287.05	2192.5	2174.12	2727.59	2723.72	3097.28	3010.09	3378.8	3270.82		129.5	106.316	97.4104	208.114	193.734	390.45	370.311	748.336	718.379	1207.94	1206.28	1946.41	2017.77		129.8	272.471	255.063	529.308	495.812	886.848	861.32	1348.83	1364.65	1829.76	1850.75	2339.24	2296.35		129.8	377.581	368.233	744.935	726.217	1361.92	1333.92	2141.28
130.8	715.868	681.75	1357.35	1293.79	2196.76	2181.35	2728.23	2723.83	3097.55	3010.09	3379.1	3270.82		130.5	106.411	97.7496	208.356	194.408	390.98	371.64	749.676	720.965	1210.91	1211.17	1951.68	2026.56		130.8	273.136	255.972	530.469	497.364	887.736	863.526	1349.28	1366.64	1830.44	1851.38	2340.52	2296.37		130.8	379.529	370.412	749.061	730.243	1368.37	1340.4	2145.12
131.8	720.393	685.601	1364.76	1300.48	2200.92	2188.43	2728.62	2723.93	3097.62	3010.09	3379.05	3270.82		131.5	106.663	98.0884	208.638	195.08	391.575	372.967	751.24	723.548	1213.67	1216.06	1957.24	2035.33		131.8	273.835	256.873	531.714	498.9	888.682	865.701	1349.84	1368.59	1831.2	1851.99	2341.58	2296.38		131.8	381.635	372.584	753.542	734.251	1374.87	1346.82	2148.73
132.8	724.85	689.436	1372.14	1307.13	2204.83	2195.35	2728.87	2724.02	3097.85	3010.09	3378.96	3270.82		132.5	106.819	98.427	208.938	195.752	392.159	374.293	752.636	726.129	1216.55	1220.94	1962.74	2044.08		132.8	274.559	257.766	532.863	500.419	889.482	867.846	1350.23	1370.5	1831.73	1852.58	2342.83	2296.4		132.8	383.826	374.749	757.839	738.241	1381.54	1353.2	2152.52
133.8	729.41	693.255	1379.44	1313.73	2208.5	2202.13	2729.42	2724.11	3098.01	3010.09	3378.89	3270.82		133.5	106.761	98.7653	209.133	196.424	392.755	375.617	754.151	728.706	1219.22	1225.81	1968.19	2052.8		133.8	275.283	258.651	533.963	501.923	890.45	869.961	1350.62	1372.37	1832.49	1853.14	2343.8	2296.42		133.8	386.016	376.906	762.091	742.213	1388.08	1359.52	2156.09
134.8	733.762	697.058	1386.8	1320.28	2212.18	2208.76	2730.03	2724.18	3098.22	3010.09	3379.29	3270.82		134.5	106.909	99.1034	209.411	197.095	393.445	376.941	755.521	731.28	1221.95	1230.68	1973.51	2061.5		134.8	275.811	259.527	535.103	503.41	891.343	872.046	1351.03	1374.2	1833.05	1853.68	2344.97	2296.43		134.8	388.175	379.056	766.434	746.167	1394.25	1365.79	2159.35
135.8	738.176	700.845	1394.05	1326.8	2215.78	2215.25	2730.24	2724.25	3098.35	3010.09	3379.29	3270.82		135.5	106.729	99.4411	209.567	197.765	393.766	378.263	756.794	733.851	1224.61	1235.54	1978.76	2070.18		135.8	276.553	260.396	536.109	504.882	892.31	874.102	1351.45	1375.99	1833.81	1854.21	2346.04	2296.45		135.8	390.27	381.199	770.661	750.103	1400.51	1372.01	2162.61
136.8	742.59	704.616	1401.04	1333.26	2218.95	2221.6	2730.5	2724.31	3098.71	3010.09	3379.31	3270.82		136.5	106.828	99.7786	209.621	198.435	394.418	379.583	758.137	736.419	1227.18	1240.39	1983.93	2078.85		136.8	277.208	261.257	537.058	506.338	893.049	876.13	1351.65	1377.74	1834.22	1854.71	2347.17	2296.46		136.8	392.569	383.334	774.722	754.022	1406.85	1378.18	2165.89
137.8	746.861	708.371	1408.26	1339.68	2222.38	2227.8	2730.96	2724.37	3098.78	3010.09	3379.41	3270.82		137.5	106.866	100.116	209.911	199.104	394.883	380.903	759.414	738.984	1229.73	1245.23	1989.08	2087.49		137.8	277.607	262.11	538.055	507.779	893.646	878.128	1352.18	1379.45	1834.85	1855.19	2348.31	2296.47		137.8	394.491	385.462	779.034	757.922	1412.9	1384.3	2168.82
138.8	751.196	712.11	1415.26	1346.06	2225.35	2233.86	2731.08	2724.42	3098.93	3010.09	3379.45	3270.82		138.5	106.95	100.453	210.087	199.773	395.344	382.221	760.679	741.546	1232.29	1250.06	1994.44	2096.1		138.8	278.317	262.955	539.1	509.204	894.284	880.099	1352.42	1381.13	1835.53	1855.66	2349.39	2296.48		138.8	396.47	387.583	783.068	761.805	1418.92	1390.37	2171.74
139.8	755.594	715.833	1422.22	1352.39	2228.3	2239.79	2731.54	2724.47	3099.04	3010.09	3379.65	3270.82		139.5	106.941	100.789	210.328	200.441	395.748	383.538	761.984	744.105	1234.77	1254.89	1999.57	2104.7		139.8	278.887	263.793	539.967	510.615	895.021	882.042	1352.72	1382.77	1836.03	1856.11	2350.38	2296.49		139.8	398.518	389.697	787.365	765.67	1425.02	1396.39	2174.4
140.8	759.903	719.54	1428.96	1358.67	2231.14	2245.58	2731.99	2724.51	3099	3010.09	3379.8	3270.82		140.5	106.903	101.126	210.401	201.108	396.271	384.853	763.239	746.661	1237.16	1259.71	2004.74	2113.28		140.8	279.263	264.623	540.89	512.01	895.813	883.958	1353.08	1384.37	1836.71	1856.54	2351.67	2296.5		140.8	400.681	391.803	791.531	769.517	1430.88	1402.35	2177.32
141.8	764.09	723.231	1435.76	1364.91	2233.94	2251.23	2732.16	2724.55	3099.24	3010.09	3379.75	3270.82		141.5	107.151	101.462	210.586	201.775	396.81	386.168	764.457	749.214	1239.76	1264.52	2009.72	2121.83		141.8	279.907	265.446	541.851	513.39	896.344	885.847	1353.49	1385.94	1837.32	1856.95	2352.7	2296.51		141.8	402.731	393.902	795.372	773.346	1436.59	1408.27	2179.78
142.8	768.198	726.906	1442.43	1371.11	2236.51	2256.76	2732.46	2724.58	3099.36	3010.09	3379.72	3270.82		142.5	107.02	101.798	210.79	202.441	397.143	387.481	765.668	751.764	1242.2	1269.32	2014.83	2130.37		142.8	280.327	266.261	542.539	514.756	897.011	887.709	1353.71	1387.47	1837.69	1857.35	2353.69	2296.52		142.8	404.744	395.994	799.45	777.158	1442.4	1414.13	2182.17
143.8	772.331	730.565	1448.92	1377.26	2238.97	2262.15	2732.8	2724.61	3099.52	3010.09	3379.69	3270.82		143.5	107.03	102.133	210.914	203.107	397.659	388.792	766.948	754.311	1244.48	1274.12	2019.83	2138.88		143.8	280.903	267.068	543.485	516.107	897.472	889.545	1354.05	1388.97	1838.3	1857.74	2354.78	2296.53		143.8	406.954	398.078	803.584	780.952	1448.08	1419.95	2184.66
144.8	776.519	734.209	1455.37	1383.36	2241.33	2267.41	2733.07	2724.64	3099.53	3010.09	3379.84	3270.82		144.5	107.186	102.468	211.019	203.772	398.133	390.103	768.209	756.855	1246.98	1278.91	2024.85	2147.38		144.8	281.445	267.868	544.302	517.444	898.16	891.355	1354.39	1390.44	1838.87	1858.11	2355.86	2296.54		144.8	408.821	400.156	807.709	784.729	1453.79	1425.71	2187.23
145.8	780.618	737.837	1461.6	1389.42	2243.7	2272.55	2733.4	2724.67	3099.85	3010.09	3379.93	3270.82		145.5	106.967	102.803	211.099	204.436	398.413	391.412	769.26	759.396	1249.61	1283.69	2029.75	2155.85		145.8	281.959	268.661	545.078	518.766	898.674	893.139	1354.53	1391.88	1839.53	1858.46	2356.65	2296.54		145.8	411.015	402.226	811.794	788.487	1459.44	1431.42	2189.25
146.8	784.767	741.449	1467.84	1395.44	2245.83	2277.56	2733.6	2724.69	3099.95	3010.09	3379.92	3270.82		146.5	107.201	103.138	211.477	205.1	399.137	392.72	770.617	761.934	1252	1288.46	2034.76	2164.3		146.8	282.124	269.447	545.808	520.075	899.298	894.898	1354.83	1393.28	1839.93	1858.8	2357.69	2296.55		146.8	413.008	404.289	815.744	792.229	1464.89	1437.09	2191.47
147.8	788.891	745.045	1474.13	1401.41	2248.07	2282.45	2733.87	2724.71	3100.05	3010.09	3379.98	3270.82		147.5	107.154	103.473	211.425	205.764	399.432	394.027	771.773	764.469	1254.41	1293.23	2039.71	2172.74		147.8	282.718	270.226	546.613	521.369	899.75	896.633	1355.16	1394.65	1840.45	1859.13	2358.85	2296.56		147.8	414.733	406.345	819.492	795.952	1470.3	1442.7	2193.7
148.8	792.983	748.625	1480.16	1407.34	2250.28	2287.23	2734.36	2724.73	3100.26	3010.09	3380.12	3270.82		148.5	107.028	103.807	211.728	206.427	399.894	395.332	772.96	767	1256.9	1297.98	2044.56	2181.15		148.8	283.186	270.997	547.357	522.65	900.182	898.342	1355.23	1396	1840.91	1859.45	2359.63	2296.56		148.8	416.936	408.394	823.52	799.659	1475.68	1448.27	2195.55
149.8	796.925	752.19	1486.11	1413.22	2252.17	2291.88	2734.67	2724.75	3100.34	3010.09	3379.97	3270.82		149.5	107.049	104.141	211.804	207.089	400.457	396.636	774.228	769.529	1259.21	1302.73	2049.59	2189.54		149.8	283.305	271.762	547.913	523.917	900.572	900.028	1355.51	1397.31	1841.5	1859.75	2360.75	2296.57		149.8	419.164	410.435	827.615	803.347	1481.12	1453.79	2197.81
150.8	800.984	755.739	1492.11	1419.06	2253.98	2296.41	2734.68	2724.77	3100.43	3010.09	3380.02	3270.82		150.5	107.117	104.474	211.846	207.75	400.758	397.939	775.419	772.055	1261.56	1307.48	2054.54	2197.91		150.8	283.883	272.519	548.718	525.17	901.04	901.69	1355.81	1398.6	1842.17	1860.05	2362	2296.57		150.8	421.066	412.47	831.679	807.019	1486.44	1459.25	2199.75
151.8	805.104	759.273	1497.94	1424.85	2255.99	2300.83	2735.05	2724.78	3100.37	3010.09	3380.2	3270.82		151.5	107.125	104.808	212.213	208.411	401.096	399.24	776.528	774.578	1263.94	1312.21	2059.34	2206.26		151.8	284.301	273.27	549.381	526.41	901.447	903.328	1356.04	1399.86	1842.72	1860.33	2363.09	2296.58		151.8	422.945	414.498	835.291	810.673	1491.08	1464.67	2201.6
152.8	809.034	762.791	1503.81	1430.6	2257.73	2305.14	2735.28	2724.8	3100.68	3010.09	3380.16	3270.82		152.5	106.981	105.141	212.305	209.072	401.543	400.541	777.55	777.098	1266.39	1316.94	2064.23	2214.59		152.8	284.828	274.014	550.106	527.636	902.05	904.943	1356.53	1401.09	1843.45	1860.6	2364.07	2296.58		152.8	424.99	416.518	839.167	814.309	1496.3	1470.04	2203.24
153.8	813.165	766.293	1509.59	1436.31	2259.38	2309.34	2735.49	2724.81	3100.76	3010.09	3380.06	3270.82		153.5	107.171	105.474	212.471	209.732	402.046	401.84	778.799	779.615	1268.68	1321.66	2069.19	2222.9		153.8	285.002	274.751	550.688	528.85	902.453	906.535	1356.86	1402.29	1844.18	1860.86	2365.19	2296.59		153.8	426.856	418.531	842.893	817.929	1501.22	1475.36	2205.1
154.8	817.126	769.78	1515.22	1441.97	2261.16	2313.43	2735.83	2724.82	3100.86	3010.09	3380.26	3270.82		154.5	107.301	105.806	212.732	210.391	402.463	403.138	780.052	782.129	1270.98	1326.37	2074.1	2231.19		154.8	285.451	275.481	551.337	530.051	902.911	908.104	1357.26	1403.46	1844.71	1861.11	2366.33	2296.59		154.8	428.753	420.538	846.625	821.531	1506.02	1480.64	2206.58
155.8	821.254	773.251	1520.81	1447.59	2262.64	2317.42	2736.07	2724.83	3101.02	3010.09	3380.36	3270.82		155.5	107.233	106.138	212.66	211.05	402.79	404.434	781.167	784.64	1273.21	1331.08	2079.03	2239.46		155.8	285.897	276.205	551.863	531.238	903.387	909.651	1357.39	1404.62	1845.38	1861.35	2367.23	2296.59		155.8	430.587	422.537	850.518	825.116	1510.89	1485.86	2208.07
156.8	825.181	776.707	1526.23	1453.16	2264.14	2321.3	2736.39	2724.84	3101.42	3010.09	3380.47	3270.82		156.5	107.108	106.47	212.837	211.708	403.402	405.729	782.155	787.148	1275.53	1335.77	2083.83	2247.71		156.8	286.157	276.922	552.428	532.413	903.818	911.176	1357.57	1405.74	1845.73	1861.59	2368.12	2296.6		156.8	432.73	424.53	854.449	828.683	1515.61	1491.04	2209.84
157.8	828.863	780.147	1531.81	1458.69	2265.89	2325.08	2736.8	2724.85	3101.32	3010.09	3380.69	3270.82		157.5	107.195	106.802	212.937	212.366	403.761	407.023	783.356	789.653	1277.97	1340.46	2088.72	2255.94		157.8	286.561	277.632	553.022	533.575	904.181	912.68	1357.85	1406.84	1846.26	1861.81	2369.1	2296.6		157.8	434.784	426.515	858.225	832.234	1520.44	1496.17	2211.38
158.8	833.128	783.572	1537.1	1464.18	2267.22	2328.75	2737.08	2724.85	3101.68	3010.09	3380.69	3270.82		158.5	107.323	107.134	213.07	213.023	404.213	408.316	784.595	792.155	1280.22	1345.14	2093.51	2264.15		158.8	286.84	278.336	553.636	534.725	904.519	914.162	1358	1407.92	1846.82	1862.03	2370.25	2296.6		158.8	436.509	428.493	861.911	835.767	1525.12	1501.25	2212.73
159.8	836.992	786.981	1542.65	1469.62	2268.69	2332.33	2737.34	2724.86	3101.89	3010.09	3380.63	3270.82		159.5	107.55	107.465	213.426	213.679	404.72	409.607	785.535	794.654	1282.5	1349.82	2098.58	2272.34		159.8	287.165	279.034	554.101	535.863	904.908	915.623	1358.39	1408.97	1847.32	1862.23	2371.15	2296.6		159.8	438.596	430.465	865.788	839.283	1529.71	1506.29	2214.03
160.8	840.675	790.375	1547.88	1475.02	2269.9	2335.82	2737.55	2724.87	3101.79	3010.09	3380.84	3270.82		160.5	107.335	107.796	213.505	214.335	405.118	410.897	786.719	797.15	1284.95	1354.49	2103.4	2280.51		160.8	287.385	279.725	554.643	536.988	905.161	917.063	1358.62	1410	1847.77	1862.43	2372	2296.61		160.8	440.498	432.429	869.412	842.783	1534.05	1511.27	2215.41
161.8	844.541	793.754	1552.86	1480.38	2271.02	2339.21	2737.56	2724.87	3101.76	3010.09	3380.56	3270.82		161.5	107.625	108.126	213.626	214.99	405.511	412.186	787.992	799.644	1287.11	1359.15	2108.28	2288.66		161.8	287.694	280.41	555.06	538.101	905.532	918.482	1359	1411.01	1848.23	1862.62	2373.18	2296.61		161.8	442.444	434.387	873.032	846.265	1538.38	1516.22	2216.8
162.8	848.528	797.117	1558.02	1485.69	2272.36	2342.51	2737.84	2724.88	3101.91	3010.09	3380.69	3270.82		162.5	107.613	108.457	213.796	215.645	405.847	413.474	789.004	802.134	1289.34	1363.8	2113.2	2296.79		162.8	287.968	281.089	555.589	539.203	905.796	919.881	1359.13	1411.99	1848.93	1862.81	2373.97	2296.61		162.8	444.505	436.338	876.911	849.73	1542.82	1521.11	2218.04
163.8	852.163	800.466	1563.06	1490.96	2273.75	2345.72	2738.21	2724.88	3102.08	3010.09	3380.79	3270.82		163.5	107.487	108.787	213.891	216.299	406.171	414.76	790.04	804.621	1291.65	1368.44	2117.82	2304.9		163.8	288.405	281.761	556.046	540.292	906.145	921.261	1359.48	1412.96	1849.49	1862.98	2375.13	2296.61		163.8	446.349	438.281	880.614	853.178	1547.24	1525.96	2219.31
164.8	856.013	803.799	1568.03	1496.19	2274.55	2348.84	2738.45	2724.89	3102.19	3010.09	3380.76	3270.82		164.5	107.711	109.117	214.049	216.953	406.745	416.046	791.309	807.106	1294.06	1373.08	2122.77	2312.99		164.8	288.767	282.427	556.653	541.37	906.683	922.62	1359.76	1413.9	1849.98	1863.15	2376.26	2296.61		164.8	448.223	440.218	884.274	856.61	1551.5	1530.76	2220.51
165.8	859.627	807.116	1573.02	1501.38	2275.83	2351.87	2738.76	2724.89	3102.24	3010.09	3380.83	3270.82		165.5	108.001	109.446	214.296	217.606	407.158	417.33	792.449	809.587	1296.16	1377.71	2127.68	2321.06		165.8	289.178	283.088	557.332	542.436	907.013	923.96	1359.96	1414.82	1850.59	1863.32	2377.18	2296.62		165.8	450.295	442.148	887.785	860.024	1555.74	1535.51	2221.99
166.8	863.591	810.419	1577.6	1506.52	2277.09	2354.82	2738.92	2724.89	3102.3	3010.09	3380.67	3270.82		166.5	107.793	109.776	214.521	218.258	407.573	418.612	793.528	812.066	1298.42	1382.33	2132.35	2329.11		166.8	289.23	283.742	557.642	543.49	907.165	925.281	1360.21	1415.72	1851.04	1863.48	2378.2	2296.62		166.8	452.19	444.072	891.295	863.422	1559.73	1540.22	2222.87
167.8	867.303	813.706	1582.36	1511.62	2278.04	2357.69	2739.07	2724.9	3102.44	3010.09	3380.62	3270.82		167.5	107.918	110.105	214.732	218.91	407.926	419.894	794.56	814.541	1300.74	1386.95	2137.3	2337.14		167.8	289.522	284.39	557.975	544.534	907.462	926.583	1360.48	1416.6	1851.66	1863.63	2379.23	2296.62		167.8	453.936	445.988	894.972	866.803	1563.5	1544.89	2224.01
168.8	871.071	816.979	1587.15	1516.68	2279.06	2360.47	2739.31	2724.9	3102.59	3010.09	3380.66	3270.82		168.5	107.882	110.433	214.794	219.562	408.413	421.174	795.55	817.014	1302.95	1391.56	2141.87	2345.15		168.8	289.96	285.032	558.41	545.566	907.874	927.866	1360.7	1417.46	1852.29	1863.77	2380.18	2296.62		168.8	455.684	447.898	898.725	870.167	1567.52	1549.51	2225.11
169.8	874.816	820.236	1591.83	1521.7	2280.11	2363.18	2739.66	2724.9	3102.77	3010.09	3380.73	3270.82		169.5	107.855	110.762	214.901	220.212	408.666	422.453	796.492	819.484	1305.09	1396.16	2146.58	2353.14		169.8	290.238	285.668	558.772	546.586	907.993	929.131	1360.96	1418.31	1852.76	1863.92	2381.28	2296.62		169.8	457.758	449.8	902.325	873.515	1571.6	1554.08	2226.26
170.8	878.555	823.478	1596.29	1526.67	2281.07	2365.81	2739.85	2724.91	3102.83	3010.09	3380.8	3270.82		170.5	107.949	111.09	214.987	220.863	409.075	423.73	797.475	821.95	1307.41	1400.75	2151.29	2361.12		170.8	290.466	286.299	559.204	547.596	908.404	930.378	1361.17	1419.13	1853.29	1864.05	2382.19	2296.62		170.8	459.387	451.696	905.71	876.846	1575.37	1558.61	2227.3
171.8	882.082	826.705	1600.78	1531.6	2282.07	2368.37	2739.99	2724.91	3102.98	3010.09	3380.73	3270.82		171.5	107.883	111.418	215.167	221.512	409.312	425.007	798.602	824.414	1309.63	1405.33	2156.1	2369.07		171.8	290.529	286.924	559.597	548.595	908.645	931.607	1361.49	1419.94	1853.63	1864.18	2383.07	2296.62		171.8	461.315	453.586	909.244	880.16	1578.91	1563.09	2228.21
172.8	885.797	829.917	1605.14	1536.49	2282.78	2370.85	2739.99	2724.91	3103.02	3010.09	3380.73	3270.82		172.5	107.994	111.746	215.375	222.161	409.697	426.282	799.7	826.875	1311.8	1409.91	2160.84	2377		172.8	290.948	287.543	560.042	549.583	908.882	932.818	1361.8	1420.72	1854.45	1864.31	2384.08	2296.62		172.8	463.139	455.468	912.695	883.458	1582.82	1567.53	2229.16
173.8	889.591	833.115	1609.36	1541.34	2283.54	2373.27	2740.5	2724.91	3102.95	3010.09	3380.8	3270.82		173.5	108.184	112.073	215.46	222.81	410.16	427.556	800.834	829.333	1313.94	1414.48	2165.57	2384.92		173.8	291.105	288.156	560.447	550.561	909.355	934.012	1361.76	1421.5	1854.78	1864.43	2385	2296.63		173.8	465.19	457.344	916.316	886.739	1586.74	1571.93	2230.26
174.8	893.322	836.297	1613.8	1546.15	2284.44	2375.61	2740.73	2724.91	3102.96	3010.09	3381.08	3270.82		174.5	108.087	112.4	215.567	223.458	410.441	428.828	801.595	831.789	1316.15	1419.05	2170.27	2392.82		174.8	291.136	288.764	560.84	551.528	909.449	935.189	1361.97	1422.25	1855.23	1864.54	2385.93	2296.63		174.8	466.992	459.213	919.77	890.004	1590.16	1576.28	2231.03
175.8	896.813	839.465	1617.96	1550.91	2285.37	2377.88	2740.9	2724.91	3102.95	3010.09	3380.85	3270.82		175.5	108.257	112.727	215.595	224.105	410.965	430.1	802.728	834.241	1318.17	1423.6	2175.12	2400.69		175.8	291.438	289.366	561.157	552.484	909.682	936.349	1362.33	1422.99	1855.78	1864.65	2386.97	2296.63		175.8	468.856	461.075	923.216	893.252	1593.83	1580.59	2232.04
176.8	900.2	842.617	1621.92	1555.64	2286	2380.09	2740.97	2724.92	3103.04	3010.09	3380.65	3270.82		176.5	108.155	113.054	215.838	224.752	411.131	431.37	803.828	836.69	1320.27	1428.15	2179.84	2408.55		176.8	291.785	289.963	561.739	553.43	910.005	937.492	1362.65	1423.71	1856.4	1864.76	2388.07	2296.63		176.8	470.752	462.931	926.758	896.484	1597.3	1584.86	2232.95
177.8	904.027	845.755	1626.06	1560.32	2286.72	2382.24	2741.42	2724.92	3103.56	3010.09	3380.8	3270.82		177.5	108.397	113.38	216.103	225.398	411.675	432.639	805.029	839.137	1322.59	1432.7	2184.8	2416.39		177.8	291.937	290.554	561.955	554.366	910.277	938.618	1363.13	1424.41	1856.93	1864.86	2389.02	2296.63		177.8	472.646	464.78	930.053	899.7	1600.63	1589.08	2233.55
178.8	907.695	848.878	1630.33	1564.97	2287.75	2384.32	2741.47	2724.92	3103.27	3010.09	3380.75	3270.82		178.5	108.299	113.706	216.652	226.044	412.314	433.907	805.902	841.58	1326.69	1437.23	2189.85	2424.21		178.8	291.917	291.14	561.939	555.292	910.566	939.729	1364.22	1425.1	1857.48	1864.96	2396.41	2296.63		178.8	474.368	466.622	935.1	902.899	1605.12	1593.26	2234.31
179.8	912.192	851.987	1634.92	1569.57	2289.15	2386.34	2746.23	2724.92	3113.18	3010.09	3393.8	3270.82		179.5	109.468	114.032	218.417	226.689	415.829	435.173	810.401	844.021	1327.91	943.205	2200.96	2432.01		179.8	294.201	291.72	565.067	483.597	913.122	940.823	1360.77	1283.78	1860.7	1865.06	2367.66	1956.24		179.8	479.418	468.458	938.595	863.553	1610.79	1547.47	2240.58
180.8	912.098	816.88	1638.92	1522.68	2291.39	2388.3	2733.78	2844.98	3085.55	3073.27	3367.06	3201.32		180.5	107.858	63.1105	213.292	125.503	407.151	248.874	797.927	488.871	1289.02	942.482	2153.53	1757.79		180.8	290.974	258.226	558.502	479.55	901.221	831.584	1335.65	1271.07	1822.55	1668.18	2287.86	1933.37		180.8	476.138	450.102	933.972	860.591	1600.1	1540.32	2230.19
181.8	909.732	813.96	1633.6	1515.29	2276.73	2385.52	2700.18	2803.85	3030.97	3007.28	3292.88	3108.68		181.5	105.319	63.0621	207.016	125.406	394.681	248.683	772.75	488.497	1242.15	941.76	2076.27	1756.44		181.8	288.244	256.156	551.47	475.541	887.149	824.124	1308.34	1258.53	1772.84	1650.08	2209.52	1910.91		181.8	474.499	448.767	928.553	857.642	1587.23	1533.22	2205.22
182.8	907.419	811.053	1625.31	1507.96	2255.47	2365	2663.6	2765.62	2973.98	2950.54	3211.34	3036.68		182.5	102.407	63.0138	201.163	125.31	382.475	248.493	747.792	488.122	1200.73	941.039	2012.28	1755.09		182.8	285.576	254.103	545.314	471.568	874.016	816.742	1282.96	1246.14	1727.11	1632.26	2139.97	1888.84		182.8	472.239	447.436	923.846	854.706	1575.44	1526.19	2178.29
183.8	905.463	808.159	1617.57	1500.69	2234.93	2345.02	2628.98	2729.81	2921.88	2900.19	3138.82	2976.09		183.5	99.837	62.9655	195.832	125.214	371.426	248.302	725.096	487.748	1164.73	940.317	1961.47	1753.75		183.8	283.115	252.067	539.161	467.631	861.524	809.438	1258.6	1233.91	1684.33	1614.71	2076.83	1867.15		183.8	470.5	446.109	919.413	851.784	1564.73	1519.21	2154.49
184.8	903.174	805.279	1609.96	1493.49	2215.42	2325.55	2595.62	2696.05	2872.8	2854.61	3072.84	2923.01		184.5	97.4359	62.9173	190.678	125.118	361.065	248.112	704.335	487.375	1132.81	939.597	1920.76	1752.4		184.8	280.332	250.048	533.368	463.73	849.324	802.209	1235.11	1221.84	1644.19	1597.42	2019.59	1845.83		184.8	468.81	444.787	915.588	848.875	1554.8	1512.29	2132.7
185.8	901.092	802.413	1602.27	1486.34	2196.56	2306.56	2563.5	2664.07	2826.91	2812.76	3012.38	2875.36		185.5	95.253	62.8691	185.996	125.022	351.326	247.922	685.515	487.001	1104.21	938.877	1887.9	1751.06		185.8	277.942	248.046	527.773	459.865	837.325	795.056	1212.56	1209.91	1606.41	1580.39	1966.76	1824.88		185.8	467.383	443.47	911.805	845.979	1545.18	1505.42	2112.31
186.8	899.243	799.559	1594.75	1479.25	2177.73	2288.02	2532.93	2633.65	2784.01	2773.93	2956.68	2831.88		186.5	93.1874	62.8209	181.542	124.927	342.164	247.732	667.96	486.628	1079.04	938.157	1861.21	1749.72		186.8	275.546	246.061	521.856	456.035	825.712	787.978	1190.94	1198.14	1570.66	1563.61	1918.36	1804.27		186.8	465.835	442.157	907.833	843.096	1535.87	1498.61	2093.04
187.8	896.866	796.719	1587.32	1472.23	2159.44	2269.91	2503.8	2604.61	2743.23	2737.61	2904.89	2791.71		187.5	91.2397	62.7727	177.211	124.831	333.51	247.542	651.736	486.255	1056.2	937.438	1839	1748.38		187.8	273.073	244.093	516.49	452.239	814.229	780.972	1170.21	1186.51	1536.9	1547.08	1873.81	1784.01		187.8	464.223	440.848	904.533	840.227	1527.16	1491.85	2074.39
188.8	894.859	793.892	1579.83	1465.26	2141.77	2252.2	2475.47	2576.8	2704.56	2703.42	2856.55	2754.27		188.5	89.0128	62.7246	172.952	124.735	325.317	247.352	636.747	485.882	1035.75	936.72	1820.47	1747.04		188.8	270.686	242.141	511.177	448.478	803.245	774.039	1150.13	1175.02	1505.26	1530.79	1832.22	1764.08		188.8	462.846	439.544	901.092	837.369	1518.7	1485.14	2056.77
189.8	892.971	791.078	1572.41	1458.34	2124.41	2234.88	2448.52	2550.11	2668.33	2671.06	2811.24	2719.13		189.5	87.3366	62.6766	169.206	124.64	317.77	247.163	622.916	485.51	1017.5	936.002	1805.45	1745.7		189.8	268.264	240.205	505.697	444.75	792.377	767.177	1131	1163.67	1475.27	1514.73	1793.3	1744.47		189.8	461.483	438.244	897.837	834.525	1510.7	1478.49	2040.04
190.8	890.421	788.276	1565.24	1451.49	2107.57	2217.93	2422.42	2524.42	2633.03	2640.31	2767.95	2685.95		190.5	85.4327	62.6285	165.364	124.544	310.398	246.973	609.892	485.138	1000.93	935.285	1792.3	1744.36		190.8	265.936	238.285	500.411	441.057	782.046	760.385	1112.19	1152.46	1446.37	1498.91	1756.61	1725.18		190.8	460.004	436.949	894.729	831.694	1502.93	1471.88	2023.44
191.8	888.358	785.488	1557.89	1444.69	2090.98	2201.33	2396.84	2499.65	2599.66	2610.98	2727.48	2654.48		191.5	83.8307	62.5805	161.87	124.449	303.576	246.784	598.005	484.766	986.223	934.568	1781.68	1743.03		191.8	263.887	236.382	495.282	437.396	771.567	753.663	1093.75	1141.39	1418.85	1483.31	1721.93	1706.19		191.8	458.802	435.658	891.486	828.874	1495	1465.33	2007.63
192.8	886.322	782.712	1550.93	1437.94	2074.54	2185.06	2372.44	2475.72	2567.58	2582.91	2688.88	2624.5		192.5	82.1616	62.5326	158.591	124.353	297.185	246.595	586.972	484.395	972.966	933.852	1772.66	1741.69		192.8	261.34	234.494	490.009	433.769	761.251	747.009	1076.27	1130.44	1392.11	1467.92	1689.19	1687.5		192.8	457.376	434.371	888.506	826.068	1487.43	1458.83	1992.37
193.8	884.003	779.949	1543.64	1431.25	2058.5	2169.12	2348.97	2452.57	2536.77	2555.97	2652.36	2595.86		193.5	80.6003	62.4847	155.317	124.258	291.076	246.406	576.803	484.024	960.661	933.136	1764.75	1740.36		193.8	258.948	232.622	484.992	430.174	751.285	740.423	1059.13	1119.63	1366.64	1452.76	1658.86	1669.1		193.8	456.023	433.089	885.776	823.274	1480.36	1452.38	1977.29
194.8	882.064	777.199	1536.77	1424.6	2043.07	2153.47	2325.98	2430.13	2507.27	2530.07	2617.74	2568.41		194.5	79.0089	62.4368	152.259	124.163	285.438	246.217	567.34	483.653	949.796	932.421	1758.04	1739.02		194.8	256.968	230.766	479.937	426.611	741.701	733.904	1042.64	1108.95	1342.97	1437.8	1629.37	1650.99		194.8	455	431.811	882.868	820.492	1473	1445.97	1962.9
195.8	880.06	774.461	1529.85	1418.02	2027.73	2138.12	2303.97	2408.36	2478.88	2505.1	2584.3	2542.04		195.5	77.6194	62.3889	149.665	124.068	280.075	246.028	558.61	483.282	939.957	931.707	1752.36	1737.69		195.8	254.743	228.925	474.921	423.08	732.103	727.451	1026.58	1098.4	1319.89	1423.05	1601.59	1633.16		195.8	453.816	430.537	880.085	817.722	1466.1	1439.62	1948.67
196.8	877.932	771.735	1522.76	1411.48	2012.58	2123.05	2282.35	2387.22	2451.34	2480.99	2552.46	2516.64		196.5	76.4878	62.3411	146.691	123.973	275.183	245.84	550.695	482.912	930.817	930.993	1747.32	1736.36		196.8	252.458	227.099	470.51	419.581	722.846	721.063	1010.96	1087.97	1297.38	1408.51	1575.1	1615.59		196.8	452.462	429.268	877.523	814.965	1459.14	1433.31	1934.41
197.8	875.984	769.022	1515.93	1404.99	1998.03	2108.25	2261.05	2366.65	2425.09	2457.67	2521.74	2492.14		197.5	74.8553	62.2934	144.214	123.878	269.922	245.651	542.535	482.542	922.494	930.279	1742.89	1735.03		197.8	250.458	225.289	465.843	416.113	713.854	714.739	996.204	1077.66	1275.89	1394.16	1550.02	1598.29		197.8	451.346	428.003	874.691	812.22	1452.27	1427.05	1920.83
198.8	873.678	766.321	1509	1398.55	1983.64	2093.71	2240.69	2346.63	2399.77	2435.08	2492.5	2468.46		198.5	73.662	62.2456	141.917	123.783	265.562	245.463	535.735	482.172	915.332	929.567	1739.17	1733.7		198.8	248.424	223.494	460.947	412.676	705.076	708.479	981.301	1067.47	1255.08	1380	1525.85	1581.25		198.8	450.269	426.742	872.115	809.487	1445.46	1420.83	1907.67
199.8	871.685	763.632	1502.42	1392.17	1969.34	2079.42	2220.93	2327.12	2374.99	2413.17	2464.36	2445.53		199.5	72.8065	62.1979	139.323	123.688	261.251	245.275	529.379	481.802	908.276	928.854	1735.56	1732.37		199.8	245.952	221.713	456.22	409.27	696.278	702.281	966.861	1057.41	1234.95	1366.04	1502.89	1564.46		199.8	449.33	425.485	870.173	806.765	1439.21	1414.66	1894.33
200.8	869.513	760.955	1495.52	1385.83	1955.57	2065.37	2201.37	2308.09	2351.17	2391.88	2437.23	2423.31		200.5	71.3393	62.1503	137.177	123.593	257.376	245.087	522.995	481.433	902.1	928.142	1732.66	1731.04		200.8	244.104	219.947	451.566	405.894	687.412	696.145	952.905	1047.46	1215.74	1352.26	1480.88	1547.92		200.8	448.374	424.233	867.25	804.056	1432.47	1408.53	1881.68
201.8	867.652	758.29	1488.85	1379.53	1941.68	2051.55	2182.67	2289.51	2328.1	2371.19	2410.93	2401.74		201.5	70.4015	62.1026	135.325	123.498	253.575	244.899	517.325	481.064	896.596	927.431	1730.03	1729.72		201.8	241.81	218.196	447.119	402.548	679.009	690.071	939.434	1037.62	1197.27	1338.66	1460.7	1531.61		201.8	447.317	422.984	865.062	801.358	1426.37	1402.45	1869.12
202.8	865.436	755.637	1482.05	1373.29	1928.51	2037.95	2164.34	2271.37	2305.47	2351.05	2385.56	2380.78		202.5	69.6007	62.055	133.039	123.404	249.914	244.712	512.043	480.696	891.225	926.721	1727.44	1728.39		202.8	240.059	216.46	442.899	399.232	671.05	684.057	926.331	1027.9	1179.61	1325.24	1440.61	1515.54		202.8	446.327	421.74	862.686	798.672	1419.97	1396.42	1856.73
203.8	863.707	752.996	1475.83	1367.09	1915.44	2024.57	2146.36	2253.63	2283.73	2331.43	2361.52	2360.38		203.5	68.7163	62.0075	131.39	123.309	246.688	244.524	507.057	480.327	886.418	926.01	1725.41	1727.07		203.8	238.122	214.737	438.471	395.945	662.859	678.102	913.678	1018.28	1162.64	1312	1421.48	1499.71		203.8	445.416	420.5	860.328	795.998	1413.81	1390.42	1844.51
204.8	861.31	750.366	1469.44	1360.94	1902.59	2011.4	2128.95	2236.28	2262.08	2312.29	2337.77	2340.52		204.5	67.562	61.96	129.405	123.215	243.248	244.337	502.392	479.959	882.334	925.301	1723.07	1725.74		204.8	235.909	213.029	434.158	392.687	654.904	672.206	901.105	1008.78	1145.98	1298.93	1403.1	1484.09		204.8	444.506	419.265	858.009	793.336	1407.56	1384.47	1832.97
205.8	859.474	747.749	1462.85	1354.83	1889.73	1998.42	2111.77	2219.3	2241.6	2293.62	2314.85	2321.16		205.5	67.0608	61.9125	127.569	123.12	240.315	244.15	498.104	479.591	878.192	924.592	1721.09	1724.42		205.8	234.221	211.336	430.065	389.458	647.026	666.369	888.852	999.387	1129.91	1286.03	1385.43	1468.7		205.8	443.555	418.033	855.737	790.684	1401.33	1378.56	1821.3
206.8	857.519	745.143	1456.43	1348.77	1877.53	1985.65	2094.85	2202.67	2221.58	2275.38	2293.03	2302.28		206.5	65.839	61.8651	126.048	123.026	237.33	243.962	493.928	479.224	874.504	923.883	1719.44	1723.1		206.8	232.18	209.656	425.735	386.257	639.404	660.589	876.901	990.099	1114.44	1273.29	1368.14	1453.52		206.8	442.651	416.805	853.486	788.045	1395.24	1372.69	1809.54
207.8	855.319	742.548	1450.09	1342.75	1865.18	1973.06	2078.7	2186.38	2202.17	2257.55	2271.38	2283.84		207.5	65.2882	61.8176	124.629	122.932	234.92	243.775	490.412	478.857	871.279	923.175	1717.97	1721.78		207.8	229.907	207.99	421.658	383.085	631.934	654.865	865.396	980.915	1099.27	1260.72	1352.01	1438.56		207.8	441.854	415.582	851.274	785.416	1389.31	1366.86	1798.16
208.8	853.34	739.965	1443.77	1336.78	1853.17	1960.65	2062.66	2170.4	2183.31	2240.12	2250.44	2265.82		208.5	64.5995	61.7703	123.141	122.837	232.292	243.589	487.021	478.49	868.024	922.468	1716.28	1720.46		208.8	228.116	206.337	417.958	379.941	624.705	649.198	854.213	971.835	1084.99	1248.31	1336.33	1423.8		208.8	440.953	414.363	849.341	782.799	1383.44	1361.07	1787.02
209.8	851.822	737.394	1437.78	1330.85	1841.41	1948.42	2047.11	2154.74	2165.08	2223.06	2230.24	2248.21		209.5	63.5819	61.7229	121.647	122.743	229.909	243.402	483.519	478.123	865.029	921.761	1714.83	1719.14		209.8	226.537	204.699	413.765	376.824	617.535	643.586	843.266	962.856	1070.96	1236.05	1321.16	1409.24		209.8	440.143	413.147	846.819	780.194	1377.71	1355.33	1776.24
210.8	849.586	734.833	1431.38	1324.96	1829.79	1936.37	2031.97	2139.36	2147.12	2206.35	2210.43	2230.97		210.5	62.9944	61.6756	120.57	122.649	227.56	243.216	480.638	477.757	862.615	921.055	1713.48	1717.82		210.8	224.574	203.074	409.734	373.735	610.608	638.029	832.456	953.976	1056.95	1223.95	1306.52	1394.88		210.8	439.276	411.936	844.944	777.599	1372.06	1349.62	1765.46
211.8	847.539	732.284	1425.17	1319.11	1818.33	1924.48	2016.88	2124.27	2129.66	2189.98	2191.27	2214.11		211.5	62.5112	61.6284	119.245	122.555	225.73	243.029	477.96	477.391	860.065	920.349	1712.03	1716.51		211.8	222.713	201.462	406.279	370.673	603.72	632.526	822.073	945.196	1043.86	1212	1292.16	1380.72		211.8	438.693	410.729	842.869	775.015	1366.15	1343.95	1755.07
212.8	845.786	729.746	1419.22	1313.31	1806.86	1912.75	2002.19	2109.45	2113.01	2173.94	2172.9	2197.58		212.5	61.8675	61.5812	118.137	122.461	223.839	242.843	475.292	477.025	857.797	919.643	1711.01	1715.19		212.8	220.912	199.863	402.148	367.637	596.568	627.077	811.801	936.512	1030.88	1200.2	1278.19	1366.74		212.8	437.956	409.525	840.486	772.443	1360.43	1338.32	1744.88
213.8	843.562	727.22	1413.28	1307.54	1795.82	1901.18	1987.9	2094.89	2096.38	2158.21	2154.84	2181.39		213.5	61.4331	61.534	117.138	122.367	222.055	242.657	472.765	476.659	855.651	918.939	1709.82	1713.88		213.8	219.004	198.278	398.3	364.629	590.115	621.68	801.837	927.924	1018.06	1188.54	1264.94	1352.95		213.8	436.965	408.326	838.556	769.881	1355.07	1332.73	1734.52
214.8	841.473	724.704	1407.19	1301.82	1784.98	1889.76	1973.84	2080.58	2079.99	2142.77	2136.96	2165.51		214.5	61.0175	61.4868	115.994	122.274	220.327	242.471	470.394	476.294	853.55	918.235	1708.53	1712.56		214.8	217.208	196.706	394.658	361.646	583.398	616.335	792.145	919.43	1005.95	1177.03	1252.05	1339.35		214.8	436.141	407.131	836.611	767.33	1349.13	1327.17	1724.27
215.8	839.793	722.199	1401.64	1296.13	1774.29	1878.49	1959.91	2066.5	2064.32	2127.61	2119.76	2149.94		215.5	60.2433	61.4397	115.003	122.18	218.379	242.285	468.202	475.929	851.804	917.531	1707.49	1711.25		215.8	215.645	195.146	391.043	358.69	577.016	611.042	782.582	911.029	994.149	1165.66	1239.67	1325.92		215.8	435.389	405.939	834.453	764.79	1343.5	1321.66	1714.22
216.8	837.541	719.706	1395.59	1290.49	1763.46	1867.37	1946.35	2052.67	2048.69	2112.73	2102.85	2134.65		216.5	59.8382	61.3926	114.173	122.086	216.902	242.099	466.132	475.564	850.001	916.828	1706.19	1709.94		216.8	213.643	193.6	387.399	355.759	570.891	605.8	773.087	902.72	982.298	1154.42	1227.26	1312.67		216.8	434.503	404.752	832.467	762.261	1338.13	1316.18	1704.53
217.8	835.226	717.223	1389.67	1284.88	1753.14	1856.39	1932.76	2039.05	2033.23	2098.11	2085.89	2119.65		217.5	59.3761	61.3456	113.239	121.993	215.608	241.914	464.414	475.2	848.251	916.125	1705.24	1708.63		217.8	211.765	192.066	383.735	352.854	564.532	600.609	763.921	894.501	971.05	1143.32	1215.46	1299.59		217.8	433.87	403.569	830.395	759.743	1332.66	1310.73	1694.87
218.8	833.854	714.751	1383.95	1279.32	1742.58	1845.54	1919.63	2025.65	2018.46	2083.75	2069.81	2104.91		218.5	58.8952	61.2986	112.561	121.899	214.19	241.728	462.426	474.836	847.003	915.423	1704.57	1707.32		218.8	210.333	190.544	380.066	349.975	558.212	595.467	754.973	886.37	959.855	1132.36	1203.73	1286.68		218.8	433.059	402.389	828.353	757.235	1327.27	1305.32	1685.41
219.8	831.638	712.289	1378.19	1273.79	1732.47	1834.83	1907.01	2012.46	2003.74	2069.62	2053.94	2090.42		219.5	58.5135	61.2516	111.732	121.806	212.698	241.543	460.92	474.472	845.406	914.722	1703.46	1706.01		219.8	208.555	189.035	376.779	347.12	552.351	590.374	746.27	878.327	949.16	1121.53	1193.1	1273.94		219.8	432.163	401.213	826.573	754.737	1322.18	1299.95	1675.99
220.8	829.663	709.838	1372.23	1268.3	1722.44	1824.25	1894.41	1999.47	1989.51	2055.73	2038.29	2076.19		220.5	58.1979	61.2046	110.932	121.713	211.649	241.358	459.333	474.108	844.034	914.021	1702.3	1704.7		220.8	206.975	187.539	373.391	344.29	546.449	585.33	737.921	870.371	939.064	1110.82	1182.44	1261.36		220.8	431.807	400.042	824.658	752.25	1316.75	1294.61	1666.69
221.8	827.816	707.398	1366.78	1262.84	1712.53	1813.8	1881.81	1986.68	1975.58	2042.07	2023.01	2062.19		221.5	57.78	61.1577	110.439	121.619	210.324	241.173	457.841	473.745	842.885	913.32	1701.66	1703.4		221.8	205.509	186.055	369.884	341.485	540.609	580.334	729.751	862.5	928.844	1100.25	1171.7	1248.94		221.8	431.068	398.874	822.504	749.774	1311.58	1289.31	1657.86
222.8	825.84	704.968	1360.96	1257.42	1702.74	1803.47	1869.82	1974.08	1961.49	2028.62	2008.12	2048.42		222.5	57.3843	61.1109	109.797	121.526	209.114	240.988	456.49	473.382	841.572	912.62	1700.67	1702.09		222.8	203.505	184.583	366.758	338.704	535.09	575.386	721.429	854.712	918.604	1089.79	1161.65	1236.67		222.8	430.031	397.71	820.694	747.308	1306.08	1284.04	1648.55
223.8	823.812	702.549	1355.36	1252.04	1693.19	1793.27	1857.53	1961.66	1948.04	2015.39	1993.62	2034.87		223.5	56.9401	61.064	108.87	121.433	208.151	240.804	454.873	473.019	840.338	911.921	1699.62	1700.79		223.8	202.032	183.123	363.337	335.947	529.295	570.484	713.206	847.008	909.035	1079.47	1151.53	1224.56		223.8	429.641	396.549	818.685	744.852	1300.8	1278.81	1639.76
224.8	821.812	700.14	1349.63	1246.7	1683.58	1783.18	1845.68	1949.41	1934.93	2002.35	1979.64	2021.54		224.5	56.571	61.0173	108.377	121.34	207.078	240.619	453.66	472.657	839.308	911.222	1698.87	1699.48		224.8	200.374	181.674	360.006	333.214	523.59	565.629	705.365	839.385	899.601	1069.26	1142.02	1212.6		224.8	428.647	395.393	816.303	742.407	1295.62	1273.61	1631.11
225.8	819.869	697.742	1343.93	1241.39	1674.07	1773.21	1834.41	1937.34	1921.91	1989.52	1965.84	2008.41		225.5	56.3284	60.9705	107.842	121.247	206.197	240.435	452.564	472.294	838.386	910.524	1697.98	1698.18		225.8	198.79	180.238	356.874	330.505	518.313	560.82	697.562	831.843	890.236	1059.17	1132.79	1200.79		225.8	427.827	394.24	814.662	739.971	1290.38	1268.44	1622.18
226.8	818.237	695.354	1338.79	1236.11	1665.04	1763.35	1823.15	1925.44	1909.24	1976.87	1952.59	1995.48		226.5	55.8753	60.9238	107.133	121.154	205.401	240.251	451.612	471.932	837.329	909.826	1697.15	1696.88		226.8	197.275	178.814	353.574	327.819	512.943	556.056	689.916	824.38	881.302	1049.2	1123.55	1189.13		226.8	427.261	393.091	812.797	737.546	1285.4	1263.3	1613.85
227.8	816.258	692.976	1333.52	1230.87	1656.12	1753.6	1811.98	1913.7	1896.77	1964.41	1939.26	1982.75		227.5	55.6194	60.8771	106.591	121.061	204.416	240.066	450.135	471.571	836.348	909.129	1696.34	1695.58		227.8	195.665	177.401	350.188	325.156	507.776	551.337	682.649	816.996	872.245	1039.34	1114.6	1177.61		227.8	426.504	391.946	810.693	735.131	1280.38	1258.2	1605.53
228.8	813.922	690.608	1327.93	1225.67	1646.95	1743.96	1800.78	1902.12	1884.03	1952.13	1926.08	1970.2		228.5	55.5386	60.8304	106.029	120.968	203.648	239.882	449.522	471.209	835.394	908.432	1695.41	1694.28		228.8	194.192	175.999	347.404	322.516	502.678	546.663	675.424	809.689	863.589	1029.6	1106.15	1166.23		228.8	425.832	390.805	809.161	732.726	1275.5	1253.13	1597.03
229.8	812.148	688.25	1322.55	1220.49	1638.05	1734.42	1789.71	1890.69	1872.05	1940.02	1913.29	1957.84		229.5	55.2726	60.7838	105.519	120.876	202.836	239.699	448.389	470.848	834.589	907.736	1694.68	1692.98		229.8	192.674	174.609	344.426	319.899	497.472	542.032	668.26	802.458	855.417	1019.97	1097.65	1154.99		229.8	425.416	389.667	807.125	730.331	1270.34	1248.09	1588.98
230.8	810.358	685.902	1317.22	1215.36	1629.39	1724.99	1779.19	1879.41	1860.5	1928.08	1900.83	1945.65		230.5	54.8202	60.7372	105.345	120.783	202.082	239.515	447.281	470.488	833.7	907.041	1693.93	1691.69		230.8	190.95	173.231	341.413	317.304	492.454	537.445	661.273	795.302	847.073	1010.44	1089.41	1143.88		230.8	424.545	388.534	805.074	727.945	1265.58	1243.08	1581.01
231.8	808.397	683.564	1312.15	1210.25	1620.75	1715.66	1768.75	1868.27	1848.73	1916.3	1888.45	1933.63		231.5	54.8139	60.6907	104.675	120.691	201.354	239.331	446.591	470.127	832.71	906.346	1693.17	1690.39		231.8	189.534	171.863	338.54	314.732	487.512	532.9	654.478	788.221	838.917	1001.03	1081.23	1132.91		231.8	423.874	387.403	803.42	725.57	1260.65	1238.1	1572.88
232.8	806.558	681.237	1307.02	1205.18	1612.26	1706.43	1758.36	1857.28	1837.34	1904.69	1876.36	1921.78		232.5	54.3581	60.6442	104.294	120.598	200.466	239.148	445.498	469.767	831.997	905.651	1692.3	1689.09		232.8	188.122	170.507	335.521	312.182	482.627	528.398	647.656	781.213	831.167	991.724	1073.34	1122.07		232.8	423.376	386.277	801.444	723.204	1255.92	1233.16	1565.11
233.8	804.834	678.919	1301.99	1200.14	1603.86	1697.29	1748.22	1846.42	1826.25	1893.22	1864.62	1910.09		233.5	54.3718	60.5977	104.002	120.506	200.117	238.965	444.903	469.407	831.283	904.957	1691.67	1687.8		233.8	186.598	169.162	332.538	309.653	477.957	523.938	641.011	774.277	823.196	982.522	1065.9	1111.36		233.8	422.482	385.154	799.322	720.848	1251.24	1228.24	1557.48
234.8	802.703	676.61	1296.65	1195.13	1595.55	1688.26	1738.13	1835.7	1814.87	1881.91	1852.75	1898.55		234.5	54.2718	60.5513	103.507	120.413	199.324	238.782	444.286	469.047	830.302	904.264	1690.8	1686.51		234.8	184.848	167.827	329.836	307.147	473.305	519.52	634.536	767.413	815.559	973.424	1058.26	1100.78		234.8	421.768	384.035	797.766	718.502	1246.35	1223.36	1549.62
235.8	800.97	674.312	1291.53	1190.15	1587.01	1679.31	1727.91	1825.11	1803.81	1870.74	1841.27	1887.17		235.5	53.8069	60.5049	103.089	120.321	198.807	238.599	443.229	468.688	829.752	903.571	1690.17	1685.21		235.8	183.76	166.504	326.892	304.662	468.532	515.142	628.039	760.619	808.427	964.427	1050.91	1090.32		235.8	421.228	382.92	795.794	716.165	1241.5	1218.5	1542.07
236.8	799.247	672.023	1286.53	1185.21	1578.89	1670.45	1718.34	1814.65	1793.33	1859.72	1829.73	1875.94		236.5	53.8632	60.4585	102.993	120.229	198.229	238.416	442.679	468.328	829.271	902.878	1689.48	1683.92		236.8	182.197	165.191	323.994	302.198	464.111	510.806	621.85	753.894	800.955	955.531	1043.97	1079.99		236.8	420.438	381.808	793.916	713.838	1236.72	1213.68	1534.65
237.8	797.214	669.744	1281.63	1180.3	1571.01	1661.69	1708.65	1804.31	1782.6	1848.83	1818.8	1864.85		237.5	53.7823	60.4122	102.552	120.137	197.702	238.233	442.22	467.97	828.415	902.186	1688.72	1682.63		237.8	180.935	163.889	321.504	299.755	459.72	506.509	615.814	747.238	793.877	946.733	1037.03	1069.77		237.8	419.672	380.7	792.193	711.52	1232.33	1208.88	1527.08
238.8	795.449	667.474	1276.7	1175.41	1562.96	1653.01	1698.92	1794.09	1772.42	1838.08	1807.92	1853.9		238.5	53.2464	60.3659	102.143	120.045	197.096	238.051	441.351	467.611	827.837	901.495	1688.17	1681.34		238.8	179.633	162.598	318.621	297.333	455.3	502.252	609.566	740.65	786.966	938.032	1030.01	1059.68		238.8	418.938	379.595	789.966	709.212	1227.29	1204.11	1519.72
239.8	793.211	665.214	1271.74	1170.56	1555.03	1644.42	1689.63	1784	1761.99	1827.46	1796.92	1843.08		239.5	53.3987	60.3196	102.011	119.953	196.733	237.868	440.71	467.253	827.388	900.804	1687.62	1680.05		239.8	178.027	161.317	315.71	294.931	450.83	498.034	603.855	734.128	779.91	929.427	1023.76	1049.7		239.8	418.357	378.494	788.233	706.913	1223.02	1199.37	1512.37
240.8	791.511	662.963	1266.59	1165.74	1547.32	1635.91	1680.37	1774.02	1751.96	1816.97	1786.35	1832.4		240.5	53.2886	60.2734	101.597	119.861	196.182	237.686	440.231	466.895	826.489	900.114	1686.67	1678.77		240.8	176.835	160.046	313.651	292.55	446.721	493.855	598.246	727.673	773.496	920.917	1017.4	1039.84		240.8	417.751	377.397	786.388	704.623	1218.54	1194.66	1505.37
241.8	789.963	660.722	1261.93	1160.95	1539.71	1627.48	1671.3	1764.15	1742.14	1806.61	1775.88	1821.85		241.5	53.1128	60.2272	101.411	119.769	195.908	237.504	439.553	466.537	826.021	899.424	1686.34	1677.48		241.8	175.81	158.786	310.763	290.189	442.496	489.714	592.413	721.283	767.081	912.5	1010.84	1030.09		241.8	417.064	376.303	784.264	702.343	1213.8	1189.98	1498.23
242.8	787.849	658.49	1257.16	1156.18	1532.21	1619.14	1662.44	1754.39	1732.19	1796.36	1765.6	1811.43		242.5	52.9284	60.1811	101.266	119.677	195.536	237.322	439.055	466.179	825.432	898.735	1685.55	1676.19		242.8	174.112	157.536	308.117	287.849	438.415	485.612	586.977	714.957	760.436	904.174	1004.72	1020.45		242.8	416.394	375.212	782.691	700.072	1209.37	1185.32	1491.17
243.8	786.099	656.267	1252.28	1151.45	1524.63	1610.87	1653.42	1744.74	1722.41	1786.24	1755.33	1801.13		243.5	52.8018	60.135	100.83	119.585	195.049	237.14	438.496	465.822	824.664	898.046	1684.8	1674.91		243.8	172.865	156.296	305.649	285.528	434.112	481.547	581.378	708.694	754.119	895.939	998.721	1010.93		243.8	415.648	374.126	780.72	697.81	1204.83	1180.7	1484.14
244.8	784.542	654.054	1247.62	1146.74	1517.1	1602.69	1644.49	1735.2	1712.99	1776.23	1745.72	1790.95		244.5	52.5737	60.0889	100.481	119.494	194.638	236.958	437.843	465.465	824.255	897.358	1684.22	1673.63		244.8	171.87	155.066	302.983	283.227	429.995	477.519	575.876	702.494	748.005	887.793	992.413	1001.51		244.8	414.934	373.042	778.74	695.557	1200.38	1176.1	1477.3
245.8	782.352	651.85	1242.75	1142.07	1509.69	1594.58	1636.02	1725.76	1703.28	1766.34	1735.88	1780.89		245.5	52.5292	60.0428	100.248	119.402	194.304	236.777	437.231	465.108	823.725	896.67	1683.52	1672.34		245.8	170.203	153.846	300.579	280.946	426.14	473.528	570.605	696.356	741.982	879.735	986.782	992.195		245.8	414.264	371.963	777.127	693.313	1196.22	1171.52	1470.24
246.8	780.542	649.655	1237.96	1137.42	1502.35	1586.54	1627.37	1716.42	1694.05	1756.56	1726.11	1770.94		246.5	52.419	59.9968	100.009	119.311	193.87	236.595	437.112	464.752	822.985	895.983	1682.8	1671.06		246.8	169.21	152.636	298.334	278.683	422.238	469.574	565.519	690.28	736.283	871.764	981.451	982.988		246.8	413.93	370.886	775.353	691.079	1191.73	1166.98	1463.69
247.8	778.979	647.469	1233.44	1132.8	1495	1578.58	1618.95	1707.18	1684.98	1746.88	1716.66	1761.11		247.5	52.0862	59.9508	99.92	119.219	193.626	236.414	436.524	464.396	822.794	895.297	1682.34	1669.78		247.8	167.682	151.435	295.869	276.44	418.521	465.655	560.394	684.263	730.442	863.878	975.657	973.884		247.8	413.171	369.814	773.34	688.853	1187.49	1162.45	1456.97
248.8	776.938	645.292	1228.87	1128.21	1487.94	1570.7	1610.85	1698.04	1675.98	1737.32	1707.12	1751.38		248.5	52.1647	59.9049	99.8276	119.128	193.168	236.233	435.908	464.04	822.016	894.611	1681.58	1668.5		248.8	166.537	150.245	293.366	274.216	414.652	461.772	555.282	678.307	724.586	856.076	970.388	964.882		248.8	412.529	368.744	771.742	686.636	1183.14	1157.96	1450.31
249.8	775.178	643.124	1224.17	1123.64	1481.09	1562.88	1602.39	1688.99	1666.98	1727.85	1697.73	1741.77		249.5	51.9526	59.859	99.4085	119.037	192.78	236.052	435.545	463.684	821.556	893.925	1680.83	1667.22		249.8	165.049	149.064	291.08	272.011	410.749	457.925	550.258	672.409	719.081	848.357	964.958	955.981		249.8	411.877	367.678	769.849	684.428	1178.69	1153.49	1443.98
250.8	773.517	640.965	1219.68	1119.11	1473.94	1555.14	1594.26	1680.03	1658.45	1718.49	1688.55	1732.26		250.5	51.6261	59.8131	99.258	118.945	192.429	235.871	435.058	463.329	821.052	893.24	1680.34	1665.95		250.8	164.062	147.892	288.612	269.825	407.254	454.112	545.41	666.57	713.496	840.72	959.644	947.178		250.8	411.023	366.616	768.09	682.229	1174.39	1149.05	1437.25
251.8	771.381	638.814	1215.13	1114.6	1467.19	1547.46	1586.38	1671.17	1649.69	1709.23	1679.58	1722.85		251.5	51.7448	59.7673	99.0105	118.854	192.26	235.69	434.738	462.974	820.411	892.555	1679.79	1664.67		251.8	162.66	146.73	286.385	267.657	403.617	450.334	540.636	660.788	708.087	833.163	954.88	938.472		251.8	410.451	365.557	766.401	680.039	1170.37	1144.63	1430.91
252.8	769.604	636.673	1210.38	1110.11	1460.35	1539.85	1578.35	1662.4	1641.13	1700.07	1670.63	1713.54		252.5	51.3433	59.7215	98.6446	118.763	191.873	235.509	434.159	462.619	819.826	891.871	1678.97	1663.39		252.8	161.572	145.577	284.26	265.507	400.069	446.59	535.976	655.062	702.965	825.687	949.92	929.863		252.8	409.943	364.502	764.682	677.857	1166.14	1140.24	1424.49
253.8	767.99	634.54	1206.04	1105.65	1453.71	1532.31	1570.5	1653.71	1632.75	1691	1661.87	1704.33		253.5	51.2979	59.6757	98.8208	118.672	191.64	235.329	433.746	462.265	819.741	891.188	1678.57	1662.12		253.8	160.615	144.434	281.774	263.375	396.493	442.879	531.49	649.393	697.896	818.289	944.957	921.348		253.8	409.226	363.449	762.748	675.684	1161.9	1135.87	1418.49
254.8	766.052	632.417	1201.55	1101.22	1447.02	1524.83	1562.85	1645.11	1624.26	1682.02	1652.99	1695.22		254.5	51.6245	59.63	98.5683	118.581	191.38	235.149	433.444	461.91	818.897	890.505	1678.04	1660.85		254.8	159.094	143.3	279.558	261.261	392.944	439.203	526.76	643.779	692.618	810.968	940.175	912.926		254.8	408.391	362.401	761.069	673.52	1157.73	1131.53	1412.21
255.8	764.482	630.301	1197.18	1096.82	1440.48	1517.42	1555.07	1636.6	1616.06	1673.14	1644.57	1686.2		255.5	51.1323	59.5843	98.2606	118.49	191.073	234.968	432.913	461.556	818.658	889.823	1677.33	1659.57		255.8	157.948	142.175	277.287	259.165	389.245	435.559	522.322	638.221	687.702	803.724	935.298	904.596		255.8	408.142	361.355	759.467	671.364	1153.73	1127.21	1406.22
256.8	762.761	628.195	1192.93	1092.44	1433.99	1510.07	1547.63	1628.17	1608.04	1664.35	1636.21	1677.28		256.5	51.1827	59.5386	98.4641	118.4	190.757	234.788	432.636	461.203	818.418	889.141	1676.98	1658.3		256.8	156.847	141.059	275.265	257.087	386.051	431.948	518.105	632.716	682.654	796.555	930.995	896.356		256.8	407.277	360.313	757.567	669.217	1149.6	1122.92	1400.34
257.8	760.807	626.097	1188.51	1088.08	1427.49	1502.79	1540.22	1619.82	1599.86	1655.64	1627.83	1668.44		257.5	51.4038	59.493	98.1417	118.309	190.525	234.608	432.435	460.849	817.959	888.459	1676.36	1657.03		257.8	155.665	139.952	273.109	255.026	382.836	428.369	513.758	627.264	677.964	789.461	926.554	888.206		257.8	406.493	359.275	755.932	667.078	1145.5	1118.65	1394.23
258.8	758.943	624.008	1184.2	1083.76	1421.23	1495.57	1532.52	1611.54	1591.93	1647.03	1619.65	1659.7		258.5	51.1921	59.4474	98.0255	118.218	190.443	234.429	432.081	460.496	817.41	887.779	1675.83	1655.76		258.8	154.657	138.854	271.097	252.982	379.423	424.823	509.297	621.866	673.109	782.44	921.863	880.143		258.8	406.102	358.239	754.213	664.947	1141.65	1114.4	1388.21
259.8	757.398	621.927	1180.03	1079.45	1414.72	1488.4	1525.33	1603.35	1584.12	1638.49	1611.68	1651.04		259.5	51.1136	59.4019	98.1717	118.128	190.082	234.249	431.632	460.143	817.166	887.098	1675.41	1654.49		259.8	153.492	137.765	268.931	250.956	376.142	421.308	505.051	616.519	668.436	775.491	917.692	872.167		259.8	405.368	357.207	752.367	662.826	1137.68	1110.18	1382.45
260.8	755.315	619.854	1175.5	1075.17	1408.51	1481.3	1518.19	1595.24	1576.15	1630.04	1603.24	1642.46		260.5	51.0511	59.3563	97.9009	118.037	189.953	234.069	431.437	459.791	816.635	886.419	1674.76	1653.22		260.8	152.362	136.684	266.97	248.947	373.259	417.825	500.955	611.225	663.916	768.614	913.524	864.277		260.8	404.567	356.178	750.693	660.712	1133.67	1105.98	1376.79
261.8	753.703	617.79	1171.33	1070.92	1402.46	1474.26	1510.76	1587.2	1568.44	1621.67	1595.42	1633.97		261.5	51.1659	59.3109	97.6214	117.947	189.934	233.89	431.089	459.438	816.143	885.739	1674.17	1651.96		261.8	151.411	135.612	264.95	246.954	369.978	414.372	496.939	605.981	659.382	761.808	909.232	856.47		261.8	404.134	355.153	748.716	658.607	1129.7	1101.81	1370.98
262.8	752.009	615.734	1167.14	1066.69	1396.4	1467.27	1503.93	1579.23	1560.96	1613.38	1587.73	1625.57		262.5	50.8608	59.2654	97.7831	117.856	189.625	233.711	430.813	459.086	815.864	885.061	1673.69	1650.69		262.8	150.479	134.549	262.94	244.978	366.904	410.951	492.856	600.787	654.771	755.071	905.274	848.747		262.8	403.128	354.131	746.896	656.51	1125.72	1097.65	1365.29
263.8	750.382	613.687	1162.92	1062.48	1390.27	1460.34	1496.98	1571.34	1553.55	1605.17	1579.99	1617.24		263.5	50.8893	59.22	97.5301	117.766	189.431	233.532	430.616	458.735	815.444	884.382	1673.21	1649.43		263.8	149.429	133.495	261.132	243.019	364.079	407.56	488.625	595.644	650.482	748.403	901.228	841.106		263.8	402.53	353.112	745.415	654.421	1121.72	1093.52	1359.6
264.8	748.74	611.648	1158.99	1058.3	1384.34	1453.47	1489.98	1563.52	1546.22	1597.04	1572.57	1609		264.5	50.8757	59.1746	97.1986	117.676	189.291	233.353	430.224	458.383	814.948	883.705	1672.67	1648.16		264.8	148.245	132.448	259.064	241.076	360.713	404.199	484.727	590.549	646.398	741.803	897.202	833.546		264.8	402.101	352.096	743.687	652.34	1117.86	1089.42	1353.91
265.8	747.133	609.617	1154.77	1054.14	1378.27	1446.65	1483.31	1555.76	1538.93	1588.98	1564.98	1600.83		265.5	50.8268	59.1293	97.4498	117.585	188.957	233.174	429.907	458.032	814.734	883.027	1672.16	1646.9		265.8	147.212	131.411	257.121	239.149	357.895	400.868	481.105	585.504	642.138	735.27	893.793	826.065		265.8	401.651	351.084	741.936	650.268	1114.25	1085.33	1348.56
266.8	745.277	607.594	1150.68	1050	1372.5	1439.89	1476.49	1548.08	1531.73	1581	1557.41	1592.73		266.5	50.7816	59.084	97.1391	117.495	188.747	232.995	429.809	457.681	814.207	882.351	1671.49	1645.64		266.8	146.368	130.381	255.313	237.238	355.164	397.567	477.294	580.506	638.102	728.803	889.972	818.663		266.8	400.902	350.075	740.335	648.203	1110.35	1081.27	1342.95
267.8	743.272	605.579	1146.57	1045.89	1366.72	1433.18	1469.5	1540.47	1524.26	1573.09	1550	1584.72		267.5	50.5573	59.0387	96.8109	117.405	188.537	232.817	429.299	457.33	813.687	881.675	1670.91	1644.38		267.8	145.354	129.36	253.285	235.343	351.939	394.295	473.565	575.556	634.248	722.401	886.024	811.338		267.8	400.247	349.069	738.385	646.147	1106.42	1077.23	1337.59
268.8	741.664	603.573	1142.14	1041.8	1360.52	1426.52	1462.86	1532.92	1517.14	1565.25	1542.59	1576.77		268.5	50.4359	58.9934	97.0068	117.315	188.241	232.638	428.86	456.98	813.559	880.999	1670.58	1643.12		268.8	144.008	128.347	251.351	233.464	349.241	391.051	469.854	570.653	630.089	716.064	882.405	804.09		268.8	399.508	348.066	736.937	644.098	1102.87	1073.21	1332.25
269.8	739.926	601.574	1138.01	1037.74	1354.69	1419.92	1456.02	1525.44	1510.06	1557.49	1535.21	1568.9		269.5	50.6277	58.9482	96.8597	117.225	188.182	232.46	429.051	456.629	813.192	880.324	1669.83	1641.86		269.8	143.066	127.342	249.762	231.601	346.409	387.837	466.305	565.796	626.031	709.791	878.923	796.918		269.8	398.969	347.067	735.388	642.058	1099.11	1069.21	1326.97
270.8	738.32	599.584	1134.16	1033.69	1349.15	1413.37	1449.61	1518.02	1503.35	1549.79	1528.41	1561.1		270.5	50.4222	58.9031	96.6224	117.136	188.016	232.282	428.536	456.279	812.769	879.649	1669.53	1640.6		270.8	142.317	126.345	247.977	229.753	343.739	384.651	463.015	560.985	622.491	703.58	875.37	789.82		270.8	398.437	346.071	733.49	640.025	1095.43	1065.23	1321.72
271.8	736.52	597.601	1130.34	1029.67	1343.56	1406.87	1443.35	1510.67	1496.59	1542.16	1521.3	1553.37		271.5	50.4366	58.8579	96.7161	117.046	187.842	232.104	428.22	455.93	812.58	878.975	1669.16	1639.34		271.8	141.203	125.356	246.195	227.92	340.843	381.492	459.584	556.22	618.707	697.431	872.191	782.795		271.8	397.467	345.077	731.826	638.001	1091.68	1061.28	1316.36
272.8	734.482	595.626	1126.18	1025.67	1337.63	1400.41	1436.8	1503.38	1489.47	1534.6	1513.93	1545.71		272.5	50.5319	58.8128	96.3543	116.956	187.532	231.926	428.109	455.58	811.961	878.302	1668.54	1638.09		272.8	140.223	124.376	244.419	226.103	338.518	378.362	455.931	551.5	614.986	691.344	869.004	775.843		272.8	397.197	344.087	730.194	635.984	1087.76	1057.34	1311.12
273.8	733.094	593.66	1122.3	1021.69	1332.26	1394.01	1430.22	1496.15	1482.81	1527.1	1507.52	1538.12		273.5	50.296	58.7678	96.267	116.867	187.368	231.748	427.379	455.231	811.589	877.629	1667.87	1636.83		273.8	139.534	123.402	242.79	224.301	335.744	375.259	452.75	546.824	611.314	685.317	865.503	768.962		273.8	396.428	343.101	728.446	633.975	1084.25	1053.43	1306
274.8	731.114	591.701	1118.43	1017.74	1326.68	1387.66	1424.05	1488.99	1476.24	1519.67	1500.48	1530.59		274.5	50.2081	58.7227	96.3745	116.777	187.304	231.571	427.427	454.882	811.332	876.956	1667.5	1635.58		274.8	138.551	122.437	240.893	222.514	333.226	372.184	449.513	542.191	607.62	679.35	862.328	762.153		274.8	395.66	342.117	726.648	631.973	1080.63	1049.54	1300.99
275.8	729.592	589.749	1114.32	1013.8	1321.2	1381.35	1417.83	1481.88	1469.53	1512.31	1493.57	1523.13		275.5	50.3284	58.6777	96.2218	116.687	187.135	231.393	427.243	454.534	810.66	876.284	1666.97	1634.32		275.8	137.42	121.479	239.343	220.741	330.866	369.135	446.132	537.603	604.095	673.442	859.065	755.412		275.8	395.023	341.136	725.181	629.98	1076.88	1045.67	1295.86
276.8	728.188	587.806	1110.86	1009.89	1315.98	1375.09	1411.85	1474.83	1463.46	1505	1487.25	1515.74		276.5	50.2179	58.6328	96.0399	116.598	187.228	231.216	426.875	454.186	810.585	875.613	1666.69	1633.07		276.8	136.627	120.53	237.501	218.984	328.032	366.113	442.807	533.057	600.664	667.592	855.694	748.741		276.8	394.452	340.159	723.379	627.994	1073.26	1041.82	1290.91
277.8	726.144	585.87	1107.07	1006	1310.58	1368.88	1405.76	1467.84	1456.99	1497.76	1480.56	1508.4		277.5	50.144	58.5878	95.9989	116.509	186.819	231.039	426.505	453.838	810.078	874.942	1666.01	1631.82		277.8	135.557	119.587	235.799	217.241	325.512	363.118	439.682	528.553	596.902	661.8	852.953	742.137		277.8	393.712	339.185	721.754	626.016	1069.84	1037.98	1285.89
278.8	724.315	583.942	1103.08	1002.13	1305.14	1362.72	1399.48	1460.9	1450.36	1490.58	1473.77	1501.13		278.5	50.1639	58.5429	95.7433	116.419	186.766	230.862	426.207	453.49	809.546	874.271	1665.51	1630.57		278.8	134.792	118.652	234.393	215.512	323.121	360.149	436.487	524.092	593.722	656.065	849.86	735.601		278.8	393.274	338.213	720.298	624.045	1066.37	1034.17	1280.7
279.8	722.824	582.022	1099.36	998.281	1299.86	1356.6	1393.67	1454.03	1444.22	1483.46	1467.38	1493.92		279.5	49.8764	58.4981	95.6251	116.33	186.58	230.685	425.759	453.142	809.293	873.601	1664.85	1629.32		279.8	134.061	117.725	232.568	213.797	320.509	357.205	433.456	519.672	590.257	650.386	846.72	729.13		279.8	392.699	337.245	718.501	622.082	1062.83	1030.38	1276.07
280.8	720.896	580.109	1095.51	994.453	1294.51	1350.52	1387.7	1447.21	1437.81	1476.4	1460.75	1486.77		280.5	49.7307	58.4532	95.6959	116.241	186.3	230.508	425.765	452.795	809.133	872.932	1664.38	1628.07		280.8	132.854	116.805	230.814	212.097	318.1	354.288	430.499	515.293	586.898	644.763	843.764	722.725		280.8	391.831	336.28	716.825	620.126	1059.41	1026.61	1271.1
281.8	719.332	578.203	1091.53	990.645	1289.17	1344.49	1381.88	1440.44	1431.51	1469.39	1454.16	1479.69		281.5	49.8757	58.4084	95.5406	116.152	186.289	230.331	425.615	452.448	808.73	872.263	1664.03	1626.82		281.8	132.032	115.892	229.5	210.411	315.824	351.396	427.211	510.955	583.633	639.194	841.005	716.385		281.8	391.27	335.318	715.218	618.178	1055.91	1022.86	1266.23
282.8	718.066	576.305	1088.11	986.857	1284.27	1338.5	1375.99	1433.72	1425.52	1462.45	1448.22	1472.65		282.5	49.9343	58.3637	95.6805	116.063	186.085	230.155	425.271	452.101	808.363	871.594	1663.63	1625.58		282.8	131.251	114.987	227.88	208.739	313.369	348.529	424.499	506.657	580.441	633.68	838.177	710.108		282.8	390.6	334.359	713.529	616.237	1052.4	1019.12	1261.55
283.8	716.203	574.415	1084.34	983.089	1279.08	1332.56	1370.37	1427.06	1419.31	1455.56	1441.87	1465.68		283.5	49.9972	58.319	95.6357	115.974	186.098	229.979	425.201	451.755	808.014	870.926	1662.92	1624.33		283.8	130.329	114.089	226.482	207.08	311.061	345.687	421.312	502.398	577.242	628.219	835.555	703.894		283.8	389.932	333.403	712.084	614.303	1049.09	1015.41	1256.76
284.8	714.785	572.532	1080.47	979.342	1273.96	1326.66	1364.81	1420.46	1413.36	1448.72	1436.06	1458.77		284.5	49.8905	58.2743	95.4919	115.885	186.041	229.802	424.963	451.409	807.719	870.259	1662.53	1623.09		284.8	129.439	113.198	224.928	205.436	308.855	342.869	418.555	498.179	574.211	622.811	832.808	697.742		284.8	389.5	332.45	710.427	612.377	1045.56	1011.72	1252.18
285.8	713.319	570.656	1077.23	975.614	1269.11	1320.8	1359.31	1413.9	1407.5	1441.94	1429.93	1451.91		285.5	49.8292	58.2296	95.6363	115.796	185.981	229.626	424.735	451.063	807.681	869.592	1662.35	1621.84		285.8	128.626	112.314	223.192	203.804	306.457	340.076	415.606	493.999	571.159	617.456	829.815	691.652		285.8	388.881	331.5	708.536	610.459	1042.18	1008.04	1247.58
286.8	711.409	568.788	1073.45	971.906	1264.12	1314.98	1353.67	1407.39	1401.36	1435.22	1423.63	1445.1		286.5	50.0093	58.185	95.3191	115.708	185.454	229.45	424.596	450.717	807.197	868.926	1661.8	1620.6		286.8	127.369	111.437	221.738	202.187	304.307	337.308	412.782	489.857	568.108	612.152	827.352	685.622		286.8	388.043	330.553	707.111	608.547	1038.81	1004.38	1242.6
287.8	709.58	566.927	1069.63	968.217	1259.11	1309.21	1347.99	1400.94	1395.33	1428.55	1417.37	1438.35		287.5	49.8268	58.1404	95.2275	115.619	185.713	229.274	424.51	450.372	806.742	868.26	1661.03	1619.36		287.8	126.827	110.567	220.557	200.582	302.229	334.563	410.312	485.753	565.527	606.899	824.844	679.652		287.8	387.546	329.609	705.605	606.643	1035.33	1000.74	1238.03
288.8	708.097	565.074	1066.09	964.548	1253.98	1303.47	1342.39	1394.53	1389.63	1421.93	1411.73	1431.65		288.5	49.8308	58.0959	95.3493	115.53	185.592	229.099	424.174	450.027	806.754	867.595	1660.86	1618.12		288.8	126.236	109.705	218.97	198.991	300.067	331.842	407.528	481.687	562.566	601.697	822.344	673.741		288.8	387.023	328.668	703.92	604.746	1032.06	997.123	1233.59
289.8	706.381	563.227	1062.48	960.898	1249.28	1297.78	1337.1	1388.17	1383.85	1415.36	1405.72	1425.01		289.5	50.0667	58.0513	95.3657	115.442	185.233	228.923	424.058	449.682	806.273	866.93	1660.38	1616.88		289.8	125.299	108.849	217.363	197.413	297.916	329.144	404.639	477.658	559.426	596.545	819.863	667.888		289.8	386.213	327.73	702.409	602.856	1028.85	993.521	1228.93
290.8	704.943	561.388	1058.8	957.268	1244.3	1292.12	1331.73	1381.86	1378.25	1408.84	1400.04	1418.42		290.5	49.6686	58.0068	95.0041	115.353	185.131	228.748	423.756	449.337	805.986	866.265	1659.9	1615.64		290.8	124.526	107.999	215.963	195.847	295.871	326.47	402.039	473.666	556.746	591.442	817.198	662.093		290.8	385.786	326.795	700.734	600.973	1025.39	989.938	1224.55
291.8	703.43	559.556	1055.69	953.656	1239.68	1286.5	1326.56	1375.6	1372.75	1402.37	1394.55	1411.88		291.5	49.796	57.9624	95.4031	115.265	185.136	228.572	423.623	448.993	805.701	865.602	1659.68	1614.4		291.8	123.7	107.157	214.608	194.295	293.578	323.819	399.499	469.71	553.988	586.387	815.165	656.355		291.8	385.018	325.863	698.925	599.098	1022.18	986.372	1220.14
292.8	701.717	557.731	1052.21	950.062	1235.01	1280.93	1321.25	1369.39	1366.96	1395.96	1388.67	1405.39		292.5	49.8272	57.918	95.0603	115.177	184.891	228.397	423.471	448.649	805.359	864.938	1659.22	1613.16		292.8	123.027	106.321	213.448	192.755	291.597	321.191	397.016	465.79	551.44	581.381	812.855	650.673		292.8	384.319	324.934	697.399	597.229	1018.86	982.824	1215.52
293.8	700.129	555.913	1048.73	946.488	1230.22	1275.39	1316	1363.22	1361.33	1389.59	1383.14	1398.95		293.5	49.5315	57.8736	94.9145	115.088	184.965	228.222	423.215	448.305	804.859	864.275	1658.58	1611.93		293.8	122.377	105.492	211.887	191.229	289.628	318.585	394.62	461.906	548.751	576.423	810.533	645.047		293.8	383.839	324.007	695.959	595.367	1015.68	979.294	1211.23
294.8	698.565	554.102	1045.33	942.932	1225.64	1269.88	1310.68	1357.09	1356.03	1383.27	1377.27	1392.55		294.5	49.4026	57.8292	94.9704	115	184.777	228.047	422.809	447.961	804.697	863.613	1658.24	1610.69		294.8	121.479	104.669	210.403	189.714	287.561	316.001	391.984	458.057	546.177	571.511	808.315	639.476		294.8	383.154	323.084	694.195	593.513	1012.42	975.781	1207.02
295.8	696.786	552.298	1041.68	939.394	1220.88	1264.42	1305.57	1351.02	1350.27	1377	1371.67	1386.21		295.5	49.555	57.7849	94.9299	114.912	184.412	227.873	422.845	447.618	804.245	862.951	1657.64	1609.46		295.8	120.618	103.853	209.122	188.212	285.731	313.44	389.547	454.243	543.515	566.647	805.97	633.959		295.8	382.297	322.163	692.809	591.665	1009.31	972.286	1202.72
296.8	695.27	550.501	1038.44	935.874	1216.23	1258.99	1300.42	1344.98	1345.08	1370.77	1366.32	1379.92		296.5	49.3886	57.7407	94.5919	114.824	184.374	227.698	422.577	447.275	803.825	862.29	1657.18	1608.22		296.8	119.84	103.044	207.889	186.722	283.645	310.901	386.928	450.464	540.95	561.828	803.572	628.495		296.8	382.125	321.246	691.223	589.824	1006.14	968.808	1198.22
297.8	693.595	548.711	1035.04	932.372	1211.57	1253.6	1295.31	1338.99	1339.8	1364.59	1360.71	1373.67		297.5	49.2007	57.6964	94.6132	114.736	184.306	227.524	422.16	446.932	803.765	861.629	1656.63	1606.99		297.8	119.016	102.241	206.379	185.245	281.731	308.384	384.666	446.719	538.34	557.055	801.67	623.085		297.8	381.413	320.331	689.473	587.991	1002.94	965.347	1194.22
298.8	691.883	546.928	1031.58	928.889	1207.04	1248.24	1290.28	1333.04	1334.34	1358.46	1355.21	1367.47		298.5	49.3116	57.6522	94.4327	114.648	184.096	227.349	422.039	446.59	803.308	860.969	1656.21	1605.76		298.8	118.33	101.444	205.452	183.779	279.916	305.888	382.415	443.007	535.995	552.326	799.624	617.727		298.8	380.635	319.419	688.004	586.164	999.752	961.903	1190.03
299.8	690.526	545.152	1028.3	925.422	1202.62	1242.92	1285.34	1327.14	1329.3	1352.37	1350.07	1361.31		299.5	49.2511	57.608	94.5529	114.56	183.944	227.175	421.779	446.248	803.033	860.309	1655.86	1604.53		299.8	117.97	100.654	204.165	182.326	277.947	303.414	380.236	439.329	533.609	547.642	797.267	612.42		299.8	380.276	318.51	686.339	584.343	996.527	958.477	1185.82
300.8	689.039	543.383	1025.05	921.974	1198.18	1237.64	1280.54	1321.28	1324.14	1346.32	1344.69	1355.2		300.5	49.4479	57.5639	94.5218	114.472	184.096	227.001	421.672	445.906	802.973	859.65	1655.63	1603.3		300.8	117.032	99.8695	202.694	180.884	276.263	300.96	377.895	435.684	531.053	543.003	795.408	607.165		300.8	379.514	317.604	685.117	582.53	993.567	955.067	1181.79
301.8	687.394	541.621	1021.66	918.543	1193.9	1232.39	1275.52	1315.46	1318.98	1340.32	1339.28	1349.14		301.5	49.4745	57.5198	94.4067	114.385	183.805	226.827	421.625	445.564	802.522	858.991	1655.27	1602.07		301.8	116.335	99.0915	201.846	179.454	274.48	298.528	375.743	432.072	528.545	538.406	793.504	601.96		301.8	379.012	316.701	683.347	580.723	990.428	951.673	1177.63
302.8	686.036	539.865	1018.4	915.129	1189.48	1227.17	1270.61	1309.68	1314.16	1334.37	1334.31	1343.12		302.5	49.2104	57.4757	94.3735	114.297	183.769	226.653	421.165	445.223	802.367	858.333	1654.71	1600.84		302.8	115.83	98.3198	200.403	178.036	272.402	296.116	373.458	428.492	526.345	533.853	791.209	596.805		302.8	378.489	315.8	681.616	578.924	987.436	948.296	1173.47
303.8	684.12	538.116	1015.06	911.733	1185.03	1221.99	1265.78	1303.94	1308.95	1328.45	1328.93	1337.14		303.5	49.2038	57.4316	94.494	114.209	183.55	226.479	421.059	444.881	802.392	857.675	1654.38	1599.62		303.8	114.876	97.5542	199.014	176.63	270.77	293.725	371.173	424.945	523.905	529.342	789.444	591.7		303.8	377.795	314.903	680.294	577.13	984.266	944.936	1169.4
304.8	682.644	536.373	1011.49	908.353	1180.5	1216.84	1260.85	1298.24	1303.91	1322.58	1324.05	1331.21		304.5	49.51	57.3876	94.2809	114.122	183.529	226.306	421.211	444.54	801.854	857.018	1653.88	1598.39		304.8	114.27	96.7946	197.878	175.234	268.909	291.354	369.051	421.429	521.576	524.873	787.512	586.643		304.8	377.303	314.008	678.696	575.344	981.221	941.592	1165.43
305.8	681.228	534.638	1008.45	904.991	1176.42	1211.73	1256.08	1292.58	1299.07	1316.75	1318.82	1325.32		305.5	49.1167	57.3436	94.2674	114.035	183.389	226.132	420.77	444.2	801.64	856.361	1653.59	1597.17		305.8	113.678	96.041	196.664	173.851	267.186	289.004	366.788	417.945	519.582	520.446	785.666	581.635		305.8	376.6	313.116	676.892	573.564	978.168	938.264	1161.38
306.8	679.514	532.909	1005	901.645	1172.1	1206.64	1251.28	1286.96	1293.77	1310.96	1313.45	1319.47		306.5	49.4663	57.2997	94.4542	113.947	183.356	225.959	420.78	443.859	801.46	855.705	1653.3	1595.94		306.8	112.928	95.2935	195.317	172.478	265.497	286.673	364.544	414.491	517.102	516.06	783.662	576.674		306.8	375.784	312.226	675.529	571.79	975.245	934.952	1157.46
307.8	677.818	531.186	1001.78	898.316	1167.7	1201.6	1246.51	1281.38	1288.71	1305.21	1308.65	1313.66		307.5	49.5116	57.2558	94.1738	113.86	183.346	225.786	420.671	443.519	800.963	855.049	1652.56	1594.72		307.8	112.068	94.5518	194.247	171.117	263.715	284.363	362.384	411.069	515.023	511.715	781.769	571.76		307.8	375.385	311.34	674.181	570.023	972.28	931.656	1153.38
308.8	676.63	529.471	998.559	895.003	1163.62	1196.58	1241.98	1275.84	1284.16	1299.51	1303.78	1307.89		308.5	49.2624	57.2119	94.0959	113.773	183.175	225.613	420.117	443.179	800.782	854.394	1652.29	1593.5		308.8	111.498	93.816	192.877	169.767	261.891	282.072	360.273	407.677	512.959	507.409	779.85	566.893		308.8	374.758	310.456	672.597	568.263	969.198	928.376	1149.57
309.8	674.808	527.761	995.416	891.707	1159.33	1191.59	1237.24	1270.33	1279.2	1293.84	1298.78	1302.17		309.5	49.1663	57.1681	94.0536	113.685	182.974	225.44	419.925	442.84	800.581	853.739	1651.75	1592.28		309.8	110.632	93.086	191.854	168.427	260.303	279.8	358.153	404.315	510.54	503.144	778.206	562.072		309.8	374.026	309.575	670.977	566.509	966.117	925.112	1145.65
310.8	673.335	526.058	992.083	888.428	1155.2	1186.64	1232.6	1264.86	1274.38	1288.21	1293.85	1296.48		310.5	49.2234	57.1243	93.8334	113.598	182.903	225.267	419.952	442.5	800.119	853.085	1651.49	1591.06		310.8	110.094	92.3618	190.744	167.099	258.681	277.547	356.184	400.983	508.555	498.918	776.418	557.296		310.8	373.762	308.697	669.79	564.762	963.306	921.863	1141.83
311.8	672.04	524.362	989.208	885.164	1151.1	1181.72	1228.18	1259.43	1269.71	1282.62	1289.06	1290.83		311.5	49.11	57.0805	93.8777	113.511	182.727	225.095	419.769	442.161	799.952	852.431	1651.06	1589.84		311.8	109.661	91.6434	189.496	165.782	256.986	275.314	354.375	397.68	506.621	494.731	774.741	552.566		311.8	373.189	307.821	668.175	563.021	960.318	918.629	1138.33
312.8	670.081	522.672	985.886	881.916	1146.94	1176.82	1223.72	1254.04	1264.8	1277.07	1284.09	1285.22		312.5	49.1179	57.0368	94.0529	113.424	182.764	224.922	419.629	441.822	799.66	851.778	1650.74	1588.62		312.8	108.763	90.9306	188.561	164.475	255.561	273.1	352.321	394.407	504.458	490.582	773.088	547.88		312.8	372.403	306.948	666.8	561.286	957.479	915.411	1134.07
313.8	668.865	520.989	982.648	878.685	1142.81	1171.96	1219.28	1248.68	1260.25	1271.56	1279.58	1279.66		313.5	49.2358	56.993	93.7177	113.337	182.835	224.75	419.516	441.484	799.46	851.125	1650.13	1587.4		313.8	108.215	90.2234	187.697	163.179	253.84	270.904	350.358	391.163	502.535	486.472	771.459	543.237		313.8	372.134	306.078	665.424	559.558	954.706	912.208	1130.35
314.8	667.503	519.312	979.998	875.469	1139.02	1167.13	1214.77	1243.35	1255.82	1266.08	1274.98	1274.12		314.5	48.9542	56.9494	93.7639	113.25	182.67	224.578	419.283	441.146	799.157	850.473	1649.95	1586.18		314.8	107.792	89.5219	186.655	161.893	252.292	268.727	348.65	387.947	500.618	482.399	769.824	538.639		314.8	371.376	305.211	663.515	557.836	951.724	909.021	1126.97
315.8	665.792	517.641	976.889	872.269	1134.84	1162.33	1210.31	1238.07	1250.94	1260.64	1270.11	1268.63		315.5	49.1409	56.9057	93.758	113.164	182.554	224.406	419.09	440.808	798.683	849.821	1649.43	1584.97		315.8	107.087	88.8259	185.479	160.618	250.894	266.568	346.702	384.76	498.683	478.364	768.328	534.083		315.8	370.774	304.346	662.433	556.121	948.954	905.848	1123.23
316.8	664.366	515.976	973.68	869.084	1130.74	1157.56	1205.83	1232.81	1246.45	1255.24	1265.54	1263.17		316.5	49.0143	56.8621	93.6096	113.077	182.476	224.234	418.746	440.47	798.458	849.17	1649.02	1583.75		316.8	106.553	88.1353	184.472	159.353	249.336	264.427	344.866	381.601	496.764	474.365	766.595	529.57		316.8	370.496	303.484	661.075	554.411	945.992	902.69	1119.62
317.8	662.973	514.318	970.781	865.915	1126.89	1152.82	1201.53	1227.59	1241.9	1249.87	1261.06	1257.75		317.5	48.9093	56.8186	93.7277	112.99	182.372	224.062	418.721	440.132	798.63	848.519	1648.71	1582.54		317.8	105.966	87.4503	183.374	158.098	247.73	262.304	343.002	378.47	494.831	470.403	764.954	525.1		317.8	369.67	302.625	659.22	552.708	943.144	899.547	1116.01
318.8	661.429	512.666	967.705	862.762	1122.96	1148.1	1197.36	1222.41	1237.42	1244.54	1256.41	1252.37		318.5	48.9483	56.775	93.6571	112.904	182.119	223.89	418.563	439.795	798.18	847.869	1648.32	1581.33		318.8	105.343	86.7706	182.42	156.853	246.349	260.2	341.046	375.366	492.774	466.477	763.516	520.67		318.8	368.983	301.768	657.897	551.011	940.42	896.419	1112.09
319.8	659.81	511.02	964.674	859.623	1119.18	1143.42	1193.06	1217.26	1232.92	1239.24	1251.88	1247.02		319.5	48.9874	56.7315	93.4927	112.817	182.064	223.718	418.352	439.458	797.913	847.22	1647.85	1580.12		319.8	104.855	86.0963	181.454	155.619	244.887	258.113	339.49	372.29	491.098	462.586	762.041	516.282		319.8	368.605	300.914	656.386	549.321	937.653	893.306	1108.47
320.8	658.409	509.381	961.738	856.5	1115.22	1138.76	1188.63	1212.14	1228.44	1233.98	1247.44	1241.71		320.5	48.8643	56.688	93.5471	112.731	182.04	223.547	418.039	439.121	797.778	846.57	1647.4	1578.9		320.8	104.535	85.4273	180.549	154.394	243.21	256.043	337.813	369.24	489.346	458.731	760.399	511.935		320.8	367.89	300.063	654.9	547.636	934.98	890.207	1104.98
321.8	656.798	507.748	958.589	853.392	1111.15	1134.14	1184.62	1207.06	1224.12	1228.76	1242.82	1236.43		321.5	49.0663	56.6446	93.558	112.644	182.013	223.376	418.282	438.785	797.653	845.922	1647.17	1577.69		321.8	103.769	84.7636	179.385	153.18	241.842	253.991	335.683	366.217	487.226	454.911	759.061	507.627		321.8	367.164	299.214	653.515	545.958	932.282	887.122	1101.28
322.8	655.415	506.12	955.737	850.299	1107.44	1129.54	1180.45	1202.01	1219.76	1223.56	1238.57	1231.19		322.5	49.0823	56.6012	93.3	112.558	182.076	223.205	418.198	438.448	797.153	845.273	1646.89	1576.49		322.8	103.003	84.1052	178.46	151.975	240.419	251.956	334.073	363.221	485.748	451.126	757.615	503.36		322.8	366.868	298.368	652.075	544.285	929.581	884.051	1097.71
323.8	654.075	504.499	953.016	847.22	1103.56	1124.96	1176.3	1196.99	1215.54	1218.41	1234.24	1225.98		323.5	48.953	56.5578	93.287	112.472	181.859	223.034	417.796	438.112	796.849	844.626	1646.41	1575.28		323.8	102.703	83.4519	177.287	150.78	239.043	249.938	332.437	360.251	484.022	447.375	755.888	499.132		323.8	366.069	297.524	650.568	542.619	926.935	880.995	1094.48
324.8	652.347	502.884	949.868	844.156	1099.79	1120.42	1172.21	1192	1211.21	1213.28	1229.56	1220.81		324.5	48.7632	56.5145	93.3321	112.386	181.667	222.863	417.631	437.777	796.528	843.978	1645.89	1574.07		324.8	102.012	82.8038	176.444	149.595	237.895	247.937	330.744	357.307	482.126	443.657	754.699	494.943		324.8	365.636	296.683	649.421	540.959	924.296	877.953	1090.88
325.8	650.967	501.275	946.995	841.107	1096.2	1115.9	1167.95	1187.04	1206.77	1208.19	1225.28	1215.67		325.5	48.7843	56.4712	93.4038	112.299	181.778	222.692	417.257	437.441	796.277	843.332	1645.55	1572.86		325.8	101.721	82.1608	175.596	148.419	236.622	245.953	329.125	354.388	480.63	439.973	753.104	490.792		325.8	365.309	295.845	647.857	539.304	921.399	874.925	1087.49
326.8	649.62	499.672	944.091	838.073	1092.5	1111.41	1163.88	1182.12	1202.44	1203.13	1221.11	1210.56		326.5	48.9046	56.4279	93.4845	112.213	181.793	222.521	417.159	437.106	796.434	842.685	1645.46	1571.66		326.8	101.111	81.5228	174.585	147.253	235.129	243.986	327.509	351.495	478.73	436.323	751.905	486.68		326.8	364.408	295.009	646.342	537.656	919.09	871.911	1083.97
327.8	647.815	498.075	941.344	835.052	1088.64	1106.94	1159.72	1177.22	1198.03	1198.1	1216.42	1205.49		327.5	49.0139	56.3846	93.2442	112.127	181.565	222.351	417.287	436.771	795.973	842.04	1644.94	1570.45		327.8	100.583	80.8899	173.828	146.096	233.949	242.034	326.048	348.627	477.075	432.705	750.73	482.605		327.8	363.815	294.176	645.076	536.014	916.015	868.91	1080.36
328.8	646.357	496.484	938.271	832.046	1084.59	1102.5	1155.37	1172.36	1194.01	1193.11	1212.28	1200.44		328.5	48.7089	56.3414	93.3296	112.041	181.521	222.18	416.945	436.436	795.911	841.394	1644.52	1569.25		328.8	100.223	80.262	172.924	144.948	232.566	240.1	324.426	345.784	475.776	429.119	749.204	478.568		328.8	363.402	293.345	643.618	534.377	913.312	865.924	1076.79
329.8	645.246	494.899	935.32	829.055	1080.96	1098.09	1151.55	1167.52	1190.07	1188.14	1208.23	1195.44		329.5	48.9089	56.2983	93.3768	111.956	181.455	222.01	416.971	436.102	795.596	840.75	1644.35	1568.05		329.8	99.6583	79.639	171.87	143.81	231.082	238.181	322.662	342.966	473.945	425.566	747.705	474.567		329.8	362.632	292.517	642.224	532.747	910.855	862.951	1073.38
330.8	643.605	493.32	932.64	826.077	1077.66	1093.7	1147.71	1162.72	1185.87	1183.21	1204	1190.46		330.5	48.8866	56.2551	93.0736	111.87	181.238	221.84	416.676	435.768	795.148	840.105	1643.79	1566.85		330.8	98.9767	79.0209	171.112	142.681	230.005	236.278	320.935	340.172	472.446	422.045	746.549	470.603		330.8	362.033	291.692	641.023	531.122	908.085	859.991	1069.96
331.8	642.364	491.746	929.868	823.114	1073.75	1089.34	1143.77	1157.95	1181.94	1178.31	1200.01	1185.51		331.5	48.5273	56.212	92.855	111.784	181.262	221.67	416.402	435.434	794.835	839.462	1643.43	1565.65		331.8	98.5568	78.4077	170.053	141.561	228.582	234.392	319.491	337.403	470.853	418.555	745.043	466.675		331.8	361.605	290.869	639.456	529.504	905.524	857.045	1066.64
332.8	640.734	490.179	927.057	820.164	1070.22	1085.01	1139.91	1153.2	1177.73	1173.44	1195.85	1180.59		332.5	48.4636	56.1689	93.0471	111.698	181.16	221.5	416.283	435.1	794.666	838.818	1643.03	1564.45		332.8	97.8407	77.7993	169.062	140.45	227.248	232.52	317.963	334.657	469.369	415.096	743.984	462.783		332.8	360.967	290.048	637.94	527.891	902.948	854.112	1063.46
333.8	639.171	488.617	923.989	817.228	1066.69	1080.7	1136.06	1148.49	1173.7	1168.6	1191.75	1175.71		333.5	48.7249	56.1259	92.9926	111.613	181.065	221.33	416.237	434.767	794.291	838.175	1642.62	1563.25		333.8	97.3829	77.1957	168.454	139.348	226.057	230.665	316.68	331.935	467.658	411.668	742.872	458.926		333.8	360.264	289.231	636.722	526.283	900.511	851.193	1060.09
334.8	637.843	487.061	921.23	814.306	1063.02	1076.41	1132.25	1143.8	1169.94	1163.79	1187.89	1170.86		334.5	48.5093	56.0829	93.0242	111.527	181.19	221.161	416	434.434	794.061	837.533	1642.36	1562.05		334.8	96.9614	76.5968	167.471	138.255	224.88	228.825	314.993	329.237	466.255	408.271	741.58	455.105		334.8	359.905	288.415	634.998	524.682	897.714	848.287	1056.84
335.8	636.531	485.511	918.853	811.397	1059.66	1072.15	1128.45	1139.14	1166.02	1159.01	1183.77	1166.03		335.5	48.6452	56.0399	93.0253	111.442	181.115	220.991	415.995	434.101	794.064	836.891	1642.05	1560.85		335.8	96.2828	76.0027	166.527	137.17	223.413	227	313.593	326.562	464.605	404.904	740.586	451.317		335.8	359.242	287.602	633.785	523.086	895.255	845.394	1053.5
336.8	635.291	483.966	915.934	808.502	1056.19	1067.91	1124.73	1134.51	1161.92	1154.26	1179.77	1161.24		336.5	48.6597	55.997	92.9186	111.356	180.794	220.822	415.907	433.768	793.75	836.25	1641.66	1559.66		336.8	95.7964	75.4132	165.85	136.094	222.381	225.19	312.247	323.91	463.297	401.566	739.42	447.564		336.8	358.531	286.792	632.51	521.496	892.569	842.513	1050.38
337.8	633.875	482.427	913.309	805.621	1052.79	1063.7	1120.99	1129.91	1158.17	1149.54	1176.05	1156.47		337.5	48.7112	55.9541	92.9632	111.271	180.798	220.653	415.625	433.436	793.465	835.609	1641.28	1558.46		337.8	95.2942	74.8284	164.807	135.027	221.024	223.396	310.653	321.281	461.86	398.259	737.849	443.845		337.8	358.147	285.984	630.956	519.912	889.958	839.646	1047.1
338.8	632.342	480.894	910.724	802.753	1049.36	1059.51	1117.13	1125.33	1154.22	1144.84	1171.98	1151.74		338.5	48.6624	55.9112	92.9626	111.186	180.812	220.484	415.505	433.103	793.3	834.969	1640.85	1557.27		338.8	94.6613	74.2481	164.055	133.969	219.8	221.616	309.445	318.674	460.324	394.981	737.034	440.16		338.8	357.484	285.179	629.621	518.333	887.468	836.791	1043.97
339.8	630.814	479.367	907.794	799.898	1045.98	1055.34	1113.42	1120.79	1150.21	1140.18	1167.97	1147.03		339.5	48.4823	55.8683	92.9251	111.101	180.654	220.315	415.633	432.772	793.095	834.329	1640.39	1556.07		339.8	94.2704	73.6724	163.475	132.919	218.841	219.851	308.054	316.09	458.995	391.731	735.856	436.508		339.8	356.982	284.376	628.623	516.76	885.265	833.95	1040.95
340.8	629.401	477.845	905.283	797.056	1042.45	1051.2	1109.51	1116.27	1146.4	1135.54	1164.02	1142.35		340.5	48.6444	55.8255	92.8543	111.016	180.898	220.146	415.474	432.44	793.112	833.69	1640.35	1554.88		340.8	93.8276	73.1013	162.505	131.877	217.649	218.101	306.652	313.529	457.642	388.511	734.722	432.888		340.8	356.649	283.575	627.11	515.192	882.619	831.121	1038.14
341.8	628.1	476.329	902.162	794.227	1038.84	1047.08	1105.93	1111.77	1142.59	1130.93	1160.17	1137.7		341.5	48.7905	55.7827	92.8074	110.93	180.659	219.977	415.213	432.109	792.776	833.051	1639.88	1553.69		341.8	93.3985	72.5346	161.558	130.844	216.445	216.365	305.399	310.989	456.199	385.318	733.705	429.301		341.8	355.855	282.777	625.623	513.631	880.118	828.304	1034.96
342.8	626.645	474.818	899.727	791.411	1035.7	1042.99	1102.16	1107.31	1138.71	1126.35	1156.07	1133.08		342.5	48.7136	55.74	92.3412	110.845	180.444	219.809	415.084	431.777	792.451	832.412	1639.39	1552.5		342.8	93.0895	71.9724	161.1	129.819	215.465	214.644	304.108	308.47	454.897	382.154	732.831	425.746		342.8	355.09	281.982	624.374	512.074	877.519	825.5	1031.45
343.8	625.611	473.313	896.988	788.609	1032.29	1038.91	1098.56	1102.87	1135.1	1121.8	1152.45	1128.49		343.5	48.494	55.6973	92.5263	110.761	180.366	219.64	414.793	431.447	792.409	831.775	1639.17	1551.31		343.8	92.8689	71.4145	160.265	128.803	214.408	212.936	302.829	305.974	453.722	379.018	731.497	422.223		343.8	354.533	281.188	622.635	510.523	874.952	822.708	1028.3
344.8	624.076	471.814	894.466	785.819	1029.12	1034.86	1095.08	1098.45	1131.28	1117.27	1148.77	1123.92		344.5	48.66	55.6546	92.6251	110.676	180.468	219.472	414.912	431.116	792.103	831.137	1638.9	1550.12		344.8	92.0803	70.8611	159.391	127.794	213.324	211.243	301.459	303.499	452.358	375.91	730.521	418.732		344.8	354.013	280.398	621.51	508.978	872.774	819.929	1025.1
345.8	622.547	470.319	892.051	783.041	1026.09	1030.83	1091.55	1094.06	1127.61	1112.77	1144.99	1119.38		345.5	48.5483	55.6119	92.4982	110.591	180.232	219.304	414.655	430.786	791.747	830.5	1638.48	1548.93		345.8	91.7223	70.312	158.798	126.794	212.304	209.564	300.016	301.045	451.003	372.829	729.355	415.271		345.8	353.666	279.609	620.189	507.438	870.364	817.162	1022.12
346.8	621.22	468.831	889.388	780.277	1022.64	1026.83	1087.9	1089.7	1123.92	1108.3	1141.16	1114.87		346.5	48.3218	55.5693	92.5662	110.506	180.149	219.136	414.51	430.455	791.834	829.864	1638.42	1547.75		346.8	91.4978	69.7672	158.021	125.801	211.049	207.899	298.945	298.612	449.653	369.774	728.369	411.842		346.8	353.11	278.823	618.895	505.904	867.907	814.407	1019.3
347.8	619.781	467.348	886.657	777.525	1019.29	1022.84	1084.55	1085.36	1120.05	1103.85	1137.56	1110.38		347.5	48.5854	55.5267	92.4537	110.421	180.227	218.968	414.379	430.126	791.388	829.228	1637.74	1546.56		347.8	90.9785	69.2267	157.126	124.817	210.169	206.247	297.58	296.199	448.326	366.747	727.742	408.443		347.8	352.602	278.04	617.668	504.375	865.655	811.664	1016.5
348.8	618.261	465.87	884.072	774.785	1016.19	1018.88	1080.7	1081.05	1116.54	1099.43	1133.64	1105.93		348.5	48.3866	55.4842	92.2642	110.337	180.046	218.8	414.314	429.796	791.166	828.592	1637.34	1545.38		348.8	90.5236	68.6904	156.636	123.84	209.129	204.609	296.333	293.807	447.139	363.746	726.56	405.074		348.8	352.14	277.259	616.356	502.851	863.304	808.934	1013.25
349.8	617.046	464.398	881.432	772.058	1012.8	1014.94	1077.24	1076.76	1113.05	1095.04	1130.12	1101.49		349.5	48.4272	55.4417	92.4661	110.252	179.926	218.632	414.192	429.467	790.957	827.958	1637.28	1544.19		349.8	90.1286	68.1584	155.694	122.871	208.001	202.985	294.994	291.436	445.685	360.771	725.477	401.736		349.8	351.49	276.48	614.691	501.333	860.636	806.215	1010.36
350.8	615.48	462.931	878.948	769.343	1009.49	1011.02	1073.67	1072.49	1109.1	1090.67	1126.37	1097.09		350.5	48.3964	55.3992	92.3089	110.168	179.834	218.465	413.92	429.138	790.565	827.323	1636.74	1543.01		350.8	89.6342	67.6305	155.056	121.91	206.928	201.374	293.701	289.085	444.302	357.823	724.68	398.426		350.8	350.601	275.704	613.728	499.82	858.556	803.508	1007.13
351.8	614.183	461.469	876.287	766.641	1006.4	1007.13	1070.18	1068.26	1105.64	1086.33	1122.86	1092.71		351.5	48.2069	55.3567	92.0794	110.083	179.824	218.297	413.828	428.809	790.442	826.689	1636.37	1541.83		351.8	89.3384	67.1067	154.267	120.957	205.831	199.776	292.286	286.754	443.451	354.9	723.505	395.147		351.8	350.347	274.93	612.251	498.312	856.045	800.813	1004.25
352.8	612.807	460.013	873.746	763.95	1003.2	1003.25	1066.68	1064.04	1102.17	1082.01	1119.19	1088.35		352.5	48.2054	55.3143	92.331	109.999	179.817	218.13	413.629	428.48	790.359	826.056	1636	1540.64		352.8	88.8725	66.5871	153.253	120.011	204.792	198.192	291.244	284.442	442.103	352.002	722.51	391.896		352.8	349.586	274.158	610.802	496.81	853.545	798.129	1001.35
353.8	611.238	458.562	871.149	761.272	999.799	999.395	1063.22	1059.85	1098.59	1077.71	1115.45	1084.02		353.5	48.5503	55.2719	92.1887	109.915	179.514	217.963	413.532	428.152	790.189	825.423	1635.6	1539.46		353.8	88.313	66.0715	152.896	119.073	204.007	196.62	289.933	282.15	440.871	349.13	721.553	388.674		353.8	349.137	273.389	609.93	495.313	851.546	795.457	998.551
354.8	610.025	457.116	868.62	758.606	996.792	995.56	1059.65	1055.68	1094.99	1073.44	1112.02	1079.71		354.5	48.4253	55.2296	92.2195	109.83	179.651	217.796	413.42	427.824	789.85	824.79	1635.38	1538.28		354.8	87.942	65.56	152.244	118.142	202.996	195.061	288.932	279.878	439.792	346.282	720.426	385.48		354.8	348.836	272.622	608.507	493.821	848.913	792.797	995.726
355.8	608.911	455.675	866.109	755.951	993.688	991.746	1056.39	1051.54	1091.71	1069.2	1108.6	1075.43		355.5	48.3354	55.1873	92.2246	109.746	179.538	217.629	413.325	427.496	789.796	824.158	1635.18	1537.1		355.8	87.6417	65.0524	151.37	117.219	202.076	193.515	287.772	277.625	438.617	343.46	719.886	382.315		355.8	348.089	271.857	606.935	492.335	846.487	790.148	992.951
356.8	607.496	454.24	863.663	753.309	990.417	987.952	1053.27	1047.42	1088.15	1064.98	1105.15	1071.18		356.5	48.3206	55.145	92.1101	109.662	179.463	217.462	413.221	427.168	789.364	823.526	1634.74	1535.93		356.8	87.0848	64.5489	150.882	116.303	201.095	191.982	286.737	275.391	437.312	340.662	719.041	379.177		356.8	347.529	271.095	605.835	490.854	844.243	787.511	989.864
357.8	606.146	452.81	861.305	750.678	987.717	984.179	1049.93	1043.32	1084.76	1060.78	1101.78	1066.95		357.5	48.2292	55.1027	92.0824	109.578	179.481	217.295	413.001	426.841	789.22	822.895	1634.32	1534.75		357.8	86.7419	64.0493	150.394	115.394	199.985	190.462	285.43	273.176	436.401	337.888	718.007	376.067		357.8	347.043	270.335	604.374	489.377	842.039	784.885	987.021
358.8	604.841	451.385	858.745	748.059	984.544	980.426	1046.57	1039.24	1081.29	1056.61	1098.4	1062.74		358.5	48.3593	55.0605	92.3496	109.494	179.595	217.129	412.95	426.514	789.118	822.265	1634.18	1533.57		358.8	86.3201	63.5536	149.573	114.493	199.173	188.953	284.3	270.979	435.142	335.138	717.155	372.985		358.8	346.439	269.577	603.149	487.906	839.717	782.27	984.341
359.8	603.384	449.965	856.311	745.452	981.402	976.692	1043.33	1035.19	1077.77	1052.46	1094.69	1058.55		359.5	48.4308	55.0183	92.0415	109.41	179.341	216.962	412.843	426.187	788.7	821.635	1633.66	1532.4		359.8	85.861	63.0617	149.043	113.599	198.355	187.458	283.061	268.802	434.08	332.412	716.398	369.929		359.8	345.755	268.822	601.981	486.441	837.549	779.666	981.52
360.8	601.945	448.55	853.781	742.856	978.319	972.979	1039.92	1031.16	1074.2	1048.33	1091.11	1054.39																														360.8	345.298	268.069	600.403	484.98	835.1	777.074	978.619
[truncated: 83 more columns]

## Sheet: 6. Figure 8a-f
Figure 8a-c									Figure 8d-f
Luciferase signals									Luciferase signals
			1	2	3	4	5					1	2	3	4	5	6	7	8
Firefly-Luc / Renilla-Luc	Single-GATA repoter	100 ng G2WT	0.005281	0.006887	0.00688	0.007818	0.010203		Firefly-Luc / Renilla-Luc	Single-GATA repoter	100 ng G2WT	0.026665	0.023615	0.017899	0.179886	0.156189
			0.005302	0.006533	0.006185	0.00791	0.009815					0.026052	0.027268	0.018692	0.190421	0.131701
			0.005533	0.006589	0.00583	0.007942	0.00908					0.02551	0.026917	0.019544	0.203952	0.126507
		200 ng G2WT	0.019302	0.021079	0.014545	0.015665	0.02777				100 ng G2WT + 100 ng G2WT	0.059451	0.056789	0.045769	0.303785	0.236057
			0.019406	0.019462	0.015048	0.015836	0.028232					0.061838	0.055755	0.034438	0.288123	0.231815
			0.018777	0.020564	0.017	0.016182	0.027756					0.054588	0.054556	0.043217	0.294611	0.246916
		300 ng G2WT	0.035661	0.028361	0.022773	0.024572	0.037575				100 ng G2WT + 200 ng G2WT	0.091536	0.079268	0.054225	0.311454	0.279982
			0.035634	0.027905	0.019311	0.023469	0.036532					0.086993	0.078252	0.060225	0.347527	0.271907
			0.0343	0.026916	0.018483	0.022794	0.034029					0.105604	0.083139	0.059648	0.298399	0.27306
		100 ng G2R398W	0.001468	0.001419	0.000938	0.001242	0.002383				100 ng G2WT + 100 ng G2R398W	0.039693	0.0318	0.023548	0.250399	0.176365
			0.001551	0.001486	0.000936	0.001318	0.002366					0.037019	0.028172	0.025209	0.233343	0.18259
			0.001473	0.001476	0.000966	0.001557	0.002454					0.033004	0.030382	0.025169	0.230752	0.190314
		200 ng G2R398W	0.003229	0.003223	0.002258	0.002007	0.005302				100 ng G2WT + 200 ng G2R398W	0.067078	0.041267	0.033399	0.217259	0.23978
			0.0032	0.003095	0.001965	0.001784	0.005538					0.061604	0.039921	0.034839	0.23779	0.224652
			0.003287	0.003082	0.001897	0.00185	0.005136					0.062373	0.044405	0.029564	0.260301	0.250022
		300 ng G2R398W	0.007431	0.009279	0.004543	0.003917	0.013969				100 ng G2WT + 100 ng G2T354M	0.026499	0.023761	0.02172	0.156485	0.153894
			0.007359	0.010068	0.003784	0.00382	0.014762					0.028454	0.022216	0.021861	0.185663	0.154104
			0.007922	0.009863	0.004596	0.004051	0.015155					0.028594	0.02284	0.021069	0.172099	0.155687
		100 ng G2T354M	0.001598	0.001764	0.00116	0.001074	0.002697				100 ng G2WT + 200 ng G2T354M	0.046736	0.028811	0.020615	0.154987	0.161787
			0.00188	0.001848	0.001154	0.001009	0.002112					0.047977	0.034666	0.023576	0.174457	0.19737
			0.001547	0.001896	0.001056	0.000898	0.002449					0.04792	0.033998	0.019511	0.17445	0.153493
		200 ng G2T354M	0.003011	0.003048	0.00183	0.001554	0.004711			AGATAAGATAA-type Tandem-GATA repoter	100 ng G2WT	0.088992	0.090942	0.055728	0.54855	0.527849
			0.003306	0.003282	0.00192	0.001547	0.004234					0.095662	0.097659	0.061914	0.483379	0.532839
			0.003132	0.003799	0.001912	0.001527	0.004401					0.095278	0.105185	0.061551	0.566327	0.504285
		300 ng G2T354M	0.009261	0.006604	0.003993	0.00275	0.009204				100 ng G2WT + 100 ng G2WT	0.182078	0.132808	0.110972	0.549946	0.56559
			0.010087	0.006539	0.003321	0.0026	0.008683					0.17761	0.148967	0.105338	0.631734	0.515539
			0.00887	0.006148	0.003559	0.002443	0.008062					0.178023	0.124787	0.105295	0.52612	0.47706
	AGATAAGATAA-type Tandem-GATA repoter	100 ng G2WT	0.024272	0.031181	0.022726	0.022202	0.029109				100 ng G2WT + 200 ng G2WT	0.165129	0.164102	0.128094	0.671194	0.573008
			0.025418	0.032697	0.020031	0.020412	0.023521					0.18406	0.153114	0.112332	0.608485	0.532792
			0.024877	0.031088	0.017551	0.020142	0.023916					0.195884	0.162238	0.126093	0.601981	0.549331
		200 ng G2WT	0.055199	0.050789	0.038139	0.03272	0.044159				100 ng G2WT + 100 ng G2R398W	0.090364	0.116117	0.056573	0.486254	0.407602
			0.055408	0.051479	0.036675	0.031592	0.043674					0.091337	0.116535	0.062654	0.499113	0.494908
			0.056619	0.0509	0.041883	0.03559	0.050109					0.085635	0.097589	0.055928	0.491968	0.512658
		300 ng G2WT	0.072369	0.059064	0.050494	0.042358	0.057609				100 ng G2WT + 200 ng G2R398W	0.062146	0.071127	0.033845	0.349765	0.349989
			0.07153	0.056448	0.04493	0.0384	0.047374					0.067301	0.0665	0.040579	0.363001	0.358089
			0.06499	0.06072	0.042843	0.036341	0.053485					0.070022	0.06049	0.035715	0.345568	0.364097
		100 ng G2R398W	0.007031	0.006934	0.004013	0.004671	0.007778				100 ng G2WT + 100 ng G2T354M	0.056746	0.077833	0.051359	0.410658	0.358813
			0.007786	0.007453	0.003879	0.004778	0.007601					0.048412	0.054787	0.05072	0.423616	0.377914
			0.007777	0.007825	0.003829	0.005383	0.00762					0.048364	0.066574	0.046106	0.334819	0.435778
		200 ng G2R398W	0.010564	0.01031	0.006249	0.006636	0.012036				100 ng G2WT + 200 ng G2T354M	0.038289	0.026733	0.023565	0.20801	0.164581
			0.010448	0.009432	0.006128	0.005755	0.011855					0.033415	0.025288	0.020642	0.24286	0.218515
			0.009112	0.010628	0.006381	0.005348	0.010937					0.038119	0.03405	0.024893	0.206343	0.214863
		300 ng G2R398W	0.015866	0.019232	0.008242	0.00815	0.021126			AGATAAAGATAA-type Tandem-GATA repoter	100 ng G2WT	0.096802	0.0853255	0.0850557	0.0891639	0.0997303	0.0816064	0.0885237	0.0857591
			0.018271	0.021437	0.009052	0.007832	0.022674					0.0933727	0.0864446	0.0844293	0.0863965	0.0935383	0.0934968	0.0763605	0.0913103
			0.01822	0.021858	0.006053	0.008711	0.024463					0.0966935	0.0841947	0.0826448	0.0859322	0.100285	0.0847363	0.0731387	0.0890934
		100 ng G2T354M	0.004341	0.004497	0.002855	0.002652	0.005314				100 ng G2WT + 100 ng G2WT	0.211884	0.274909	0.218829	0.221709	0.21867	0.264088	0.219917	0.222299
			0.005089	0.004032	0.002741	0.002203	0.005065					0.230739	0.287401	0.243839	0.224337	0.238546	0.306397	0.268318	0.21699
			0.004659	0.00395	0.002463	0.00227	0.005362					0.217415	0.263355	0.228091	0.231709	0.189487	0.231067	0.215316	0.214188
		200 ng G2T354M	0.005653	0.005009	0.003059	0.002329	0.006429				100 ng G2WT + 200 ng G2WT	0.269202	0.284486	0.338015	0.303786	0.257206	0.29539	0.326986	0.279102
			0.005157	0.004908	0.003083	0.003035	0.006873					0.286722	0.303032	0.328723	0.308675	0.280368	0.314015	0.316999	0.28979
			0.005305	0.005233	0.00317	0.002611	0.006297					0.29044	0.313976	0.352572	0.320005	0.307577	0.315745	0.36923	0.27361
		300 ng G2T354M	0.007009	0.007649	0.003897	0.002803	0.008957				100 ng G2WT + 100 ng G2R398W	0.0829492	0.0696081	0.0938751	0.066693	0.0814424	0.0754425	0.0777846	0.0650874
			0.007009	0.007883	0.003083	0.002978	0.008091					0.0914217	0.0680637	0.0991256	0.0738305	0.105188	0.0644051	0.0719664	0.0716667
			0.006513	0.006972	0.00317	0.002978	0.007599					0.0935173	0.0773766	0.0962581	0.0672107	0.109912	0.0844532	0.0746508	0.0679427
	AGATAAAGATAA-type Tandem-GATA repoter	100 ng G2WT	0.0754401	0.0672447	0.0854837	0.0831724					100 ng G2WT + 200 ng G2R398W	0.0690983	0.0659822	0.0785293	0.0624398	0.0814394	0.0611633	0.0628703	0.0485349
			0.0821027	0.0644555	0.0989385	0.081411						0.0689095	0.0627463	0.0763936	0.0616968	0.0787418	0.0585966	0.0725765	0.0539785
		200 ng G2WT	0.13818	0.150147	0.131365	0.149008						0.0775	0.0633464	0.0761842	0.0619103	0.0733026	0.0596989	0.0699601	0.053751
			0.129583	0.137981	0.136664	0.159163					100 ng G2WT + 100 ng G2T354M	0.075035	0.0706927	0.067067	0.0678704	0.0803372	0.0703546	0.0706319	0.0614142
		300 ng G2WT	0.209856	0.157306	0.210111	0.196318						0.0754286	0.0672299	0.0676701	0.070686	0.0790608	0.0657315	0.0659637	0.0731192
			0.224857	0.174284	0.185405	0.216388						0.0762465	0.0687246	0.0839517	0.0625637	0.0779566	0.0715371	0.0754849	0.0579673
		100 ng G2R398W	0.0477034	0.0598241	0.0568828	0.0750776					100 ng G2WT + 200 ng G2T354M	0.067221	0.0559038	0.0710241	0.0460805	0.0668648	0.0558335	0.0693618	0.0472975
			0.0545087	0.0613814	0.0582228	0.0763026						0.0691855	0.0567548	0.0639528	0.0518496	0.0813867	0.0550339	0.0723564	0.051671
		200 ng G2R398W	0.0685637	0.0861292	0.0819799	0.0746737						0.071376	0.0562258	0.0637777	0.0450306	0.071613	0.0515269	0.0559389	0.0495978
			0.0714227	0.0747974	0.0753696	0.081852
		300 ng G2R398W	0.0815318	0.0914428	0.0883708	0.099589
			0.0730036	0.0987572	0.0830715	0.0930793
		100 ng G2T354M	0.0542778	0.055425	0.0421755	0.0655647
			0.0531083	0.0534318	0.0504807	0.0670234
		200 ng G2T354M	0.0530122	0.0621935	0.0583607	0.0676858
			0.0658764	0.0683555	0.0725993	0.0896844
		300 ng G2T354M	0.0716514	0.0805941	0.0729894	0.0783193
			0.0718687	0.0866085	0.0807829	0.0975147

## Sheet: 7. Figure 9c-f
Figure 9c-f
Mean Ct values
	G2+/+										G2R398W/+										G2Gfp/+
Primer set
Gfi1	33.9256	33.6849	33.723	34.4441	33.9931	35.0392	33.0751	32.3572	32.7038	33.1329	32.9004	32.9305	34.5127	34.6472	33.3099	34.808	31.8361	32.5059	32.8092	34.0769	33.0354	31.7999	32.7741	33.6323	32.4168
Gapdh	26.0427	26.111	25.9039	26.4177	26.2031	26.2142	24.942	25.1281	24.897	25.3406	26.0011	25.9835	26.9577	27.2898	26.0593	27.5007	25.0736	24.947	26.0878	26.2969	25.3685	24.5045	25.1447	25.6755	24.9151
Smad5	35.6579	33.2122	33.7527	33.707	35.078	34.6299	30.004	29.9607	29.658	30.3484	33.1882	31.6799	34.0606	32.8642	34.0019	34.0049	29.4883	29.5565	30.1253	30.2826	29.9192	29.3907	30.1087	30.1801	29.6593
Ago2	34.844	32.5317	33.3605	35.2984	34.8999	34.3179	29.3404	29.308	29.093	29.6226	33.9843	32.4932	33.6311	32.6452	34.0729	34.7464	28.9927	28.9555	29.7895	29.9173	29.0745	28.6476	29.4401	29.8127	29.2795
Map4k1	34.8036	32.4404	33.2656	33.9863	34.9323	34.5129	29.8454	29.4171	29.5659	29.6903	33.5672	32.772	34.1864	32.9946	34.315	33.8837	29.2071	29.3263	30.3877	30.7079	29.2122	29.0216	29.3405	29.9136	29.293
Eef2k	34.0769	31.2117	32.2125	33.2332	33.7157	33.6372	28.5803	28.7336	28.9123	28.8883	32.7322	30.9719	32.7318	32.8642	34.0019	34.0049	28.0351	28.5471	28.9839	29.9927	28.7623	28.3978	28.5986	29.1203	28.4584
Bcor							30.8069	30.5473	30.4832	30.761							30.4011	30.247	31.1739	31.1983	30.5992	30.2999	30.6863	31.225	30.6273
Jdp2							30.9506	30.8067	30.4942	30.7							30.282	29.6872	30.9058	30.856	31.2117	30.3773	31.4019	31.7984	30.6845
Gtpbp1							29.9139	29.9735	29.8291	30.1865							29.7945	29.6977	30.8289	30.7132	29.2297	28.7893	29.2646	29.4709	29.084
Acvrl1							33.3746	33.364	33.0864	33.254							34.4834	33.4661	35.4001	35.574	33.8771	34.4749	33.9179	34.6725	34.4
Limk2							32.2627	31.7772	31.6441	32.1276							31.8362	31.6581	32.4479	33.6915	31.7372	31.3349	31.6307	31.7666	31.5023
Rasgrp4							31.591	31.3633	31.5975	31.7908							31.3063	31.4455	32.3936	32.8748	31.6774	32.4274	33.1678	31.8483	32.2078
Tal1							30.2764	30.1284	30.0397	30.5709							30.338	29.7002	31.0059	31.3959	29.7422	29.4744	29.9231	30.265	29.6129
Stat3							29.2263	29.1813	29.335	29.669							29.3205	29.0543	30.3928	30.2534	29.1456	28.3839	28.6871	29.4949	28.7956
Tmem56							35.2893	35.0195	34.6764	34.5466							35.3713	34.9223	35.4258	35.1709	n.d.	35.258	35.4977	35.7207	36.0484
Zfpm1							29.3851	29.0808	29.2148	29.2282							29.3616	28.7521	30.3742	29.906	28.8442	28.6558	29.4949	29.541	29.5636
Il6ra							31.8374	30.8256	31.4355	31.5705							31.2558	31.7962	31.9099	32.8889	31.1459	30.5886	31.0348	31.5906	30.7047
Gapdh	30.7257	28.0584	29.4008	29.6729	30.5818	30.0285	24.942	25.1281	24.897	25.3406	29.6521	27.9991	30.0042	28.3952	29.6575	29.9934	25.0736	24.947	26.0878	26.2969	25.3685	24.5045	25.1447	25.6755	24.9151

## Sheet: 8. Supplementary figure 2a-b
Figure S1a-b
Hemocytometer values and flowcytometer values
			G2+/+										G2R398W/+
Figure S1a Hemocytometer value	WBC (x102/uL)		111	119	75	119	114	76	174	101	75	132	118	115	58	85	78	33	41	57	32	40
	RBC (x104/uL)		1052	1001	982	1008	1031	960	976	976	963	978	909	975	963	1006	995	938	925	978	971	924
	HGB (g/dL)		13	12.9	14.3	14.3	14.7	13.8	14.2	14.4	13.9	13.4	12.1	13	14.2	14.5	14.2	14.2	13.3	14.1	14.5	13.4
	HCT (%)		47.6	47	47	47	46.9	45.8	46.1	46.8	46.3	43.8	43.3	46.1	45.9	46.7	46.1	45.3	44.7	46.1	46.1	44.1
	MCV (fL)		45	46	48	47	45	48	47	48	48	45	48	47	48	46	46	48	48	47	47	48
	MCH (pg)		12.4	12.6	14.6	14.2	14.3	14.4	14.5	14.8	14.4	13.7	13.3	13.3	14.7	14.4	14.3	15.1	14.6	14.4	14.9	14.5
	MCHC (g/dL)		27.3	27.9	30.4	30.4	31.3	30.1	30.8	30.8	30	30.6	27.9	28.2	30.9	31	30.8	31.3	30.2	30.6	31.5	30.4
	PLT (x104/uL)		111	94.1	109	108	107	101	130	95.2	100	148	99.3	97.8	92.8	105	107	94.7	88.1	92.3	103	84.9
Figure S1b Flowcytometer values	total		10770	9591	10000	10000	10000	7685	10000	10000	10000	10000	10000	10000	10000	10000	10000	10000	10000	10000	9194	10000
		BCs	2186	1909	2600	4510	4590	2190	6360	2488	6229	4031	1150	1090	2180	2830	2760	1060	3320	3491	5203	2244
		CD4+ TCs	1799	1630	2229	1486	1627	1015	731	1803	2316	1327	1740	1685	3141	1933	2019	881	846	2688	1827	1838
		CD8+ TCs	2380	1957	1594	690	716	476	755	2348	1225	767	3180	3090	1818	866	837	285	788	2669	2391	1536
	total		50000	50000	50000	30000	10160	23068	30000	30000	30000	30000	50000	50000	28051	30000	5013	30000	23946	30000	30000	50000
		NKs	705	658	1125	595	210	1196	371	627	881	549	350	310	653	265	40	518	417	422	649	768
	total		16899	20000	30000	30000	10847	16546	30000	30000	20000	28091	17164	20000	30000	30000	5031	30000	22677	30000	25881	30000
		mDC	645	615	578	569	209	868	535	945	614	452	603	572	712	395	59	621	337	1055	820	605
		pDC	14	19	66	50	17	59	54	31	54	53	18	20	38	23	4	45	18	80	83	71
		Monocytes	426	500	177	477	188	217	73	612	510	332	290	378	172	533	81	125	26	1016	981	796
		Granulocytes	5420	6221	8947	6594	2364	6070	3805	5145	6636	5725	6658	6971	6748	9332	1636	21157	8218	13974	18717	27527

## Sheet: 9. Supplementary figure 3a-b
Figure S2a-b
Hemocytometer values and flowcytometer values
			G2+/+						G2R398W/+
Figure S2a Hemocytometer value	WBC (x102/uL)		114	97	90	119	81	93	98	132	97	118	74	93
	RBC (x104/uL)		951	946	889	959	962	1019	960	946	857	927	991	1043
	HGB (g/dL)		14.3	14.3	13.7	14.4	14.7	15.1	14.4	14.1	13.7	14.2	15.2	15.3
	HCT (%)		46.7	45.1	40.5	47.3	46.3	49.6	46.2	46.1	40.1	45.6	48.4	50.6
	MCV (fL)		49	48	45.6	49	48	49	48	49	46.8	49	49	49
	MCH (pg)		15	15.1	15.4	15	15.3	14.8	15	14.9	16	15.3	15.3	14.7
	MCHC (g/dL)		30.6	31.7	33.8	30.4	31.7	30.4	31.2	30.6	34.2	31.1	31.4	30.2
	PLT (x104/uL)		94.4	82.6	55.4	89.8	89	74.7	97.1	99.7	58.9	80.9	84.3	85.9
Figure S2b Flowcytometer values	total		10000	10000	10000	10000	10000	10000	10000	10000	10000	10000	10000	10000
		BCs	4840	4870	4680	4840	4870	4680	2570	4400	4400	2570	4400	4400
		CD4+ TCs	1291	1276	1267	1291	1276	1267	935	976	991	935	976	991
		CD8+ TCs	942	942	989	942	942	989	735	1017	1080	735	1017	1080
	total		50000	50000	40011	50000	50000	33119	50000	50000	39188	50000	50000	40377
		NKs	1792	1929	1502	1792	1929	1243	1599	1686	1424	1599	1686	1467
	total		30000	30000	30000	30000	30000	30000	30000	30000	30000	30000	30000	30000
		mDC	396	378	366	396	378	366	307	349	471	307	349	471
		pDC	16	16	18	16	16	18	12	18	13	12	18	13
		Monocytes	1667	1493	1072	1667	1493	1072	672	1001	1731	672	1001	1731
		Granulocytes	5111	5084	7422	5111	5084	7422	16073	7448	5098	16073	7448	5098

## Sheet: 10. Supplementary figure 4a-b
Figure S3a-b
Hemocytometer values and flowcytometer values
			G2+/+				G2R398W/+
Figure S3a Hemocytometer value	WBC (x102/uL)		148	114	110	74	111	86	80	55
	RBC (x104/uL)		994	974	918	903	1006	995	967	965
	HGB (g/dL)		13.3	14.3	12.8	12.4	14.5	14.2	13.9	14.3
	HCT (%)		46.8	46.4	45.2	40	46.7	46.8	46.3	46.3
	MCV (fL)		47	48	49	44	46	47	48	48
	MCH (pg)		13.4	14.7	13.9	13.7	14.4	14.3	14.4	14.8
	MCHC (g/dL)		28.4	30.8	28.3	31	31	30.3	30	30.9
	PLT (x104/uL)		86	98	97.3	111	115	110	102	96.5
Figure S3b Flowcytometer values	total		9652	9581	10154	10118	9637	9573	10123	7825
		BCs	2493	2467	4605	3424	1110	1048	2780	2204
		CD4+ TCs	1676	1660	1653	1560	1724	1650	2034	1035
		CD8+ TCs	2342	2027	792	417	2988	2810	900	609
	total		50000	50000	30000	30000	20000	16864	30000	30000
		NKs	715	326	407	1026	273	110	346	368
	total		16899	30000	30167	30252	17164	30000	30145	30185
		mDC	404	144	498	491	293	405	525	522
		pDC	565	332	490	563	522	277	300	336
		Monocytes	5	16	51	65	13	22	21	31
		Granulocytes	4203	5444	6568	6391	5186	9336	9314	9199

[truncated: 2 more sheets: 11. Supplementary figure 6a-b, 12. Supplementary figure 7a-b]
